# Supplementary material for: Finite element analysis of root canal filling materials in retained primary molars with congenital tooth agenesis
Source: PeerJ. 2025 Oct 16;13:e20206. doi: 10.7717/peerj.20206 (PMC12535739; doi:10.7717/peerj.20206)
Supplement: Supplemental Information 1 [file peerj-13-20206-s001.txt]

Node Number	Equivalent (von-Mises) Stress (MPa)
1	38,967
2	39,935
3	26,936
4	30,5
5	32,651
6	30,931
7	48,29
8	37,618
9	33,58
10	35,496
11	40,738
12	36,372
13	36,421
14	53,704
15	41,153
16	44,844
17	43,524
18	36,592
19	40,366
20	45,276
21	48,894
22	43,291
23	39,245
24	38,998
25	45,697
26	44,426
27	34,069
28	41,633
29	32,466
30	42,278
31	30,411
32	28,633
33	36,719
34	39,124
35	22,315
36	32,348
37	23,197
38	19,487
39	32,258
40	17,854
41	15,874
42	25,721
43	26,16
44	14,454
45	16,973
46	26,527
47	23,265
48	12,221
49	10,249
50	21,351
51	21,131
52	13,225
53	13,441
54	10,789
55	21,849
56	16,863
57	18,798
58	16,965
59	15,825
60	18,237
61	19,818
62	12,892
63	16,475
64	16,657
65	20,02
66	19,409
67	22,333
68	18,513
69	22,112
70	37,513
71	13,963
72	15,811
73	22,622
74	22,45
75	22,184
76	29,385
77	26,406
78	27,887
79	24,147
80	22,816
81	38,383
82	34,431
83	42,962
84	27,688
85	41,211
86	34,727
87	45,813
88	55,312
89	45,459
90	52,252
91	41,648
92	44,698
93	62,249
94	54,954
95	61,919
96	63,731
97	52,605
98	67,642
99	51,401
100	46,51
101	63,072
102	48,01
103	55,637
104	41,249
105	43,007
106	37,475
107	38,177
108	36,484
109	24,867
110	56,921
111	22,718
112	20,1
113	21,101
114	18,564
115	19,361
116	40,954
117	19,857
118	28,667
119	18,531
120	24,478
121	40,105
122	30,119
123	40,317
124	24,213
125	37,766
126	24,275
127	40,581
128	32,523
129	25,771
130	28,001
131	37,579
132	23,16
133	40,593
134	22,626
135	42,225
136	29,311
137	16,998
138	14,16
139	38,319
140	21,729
141	18,606
142	18,308
143	31,178
144	26,338
145	23,55
146	20,956
147	31,903
148	22,386
149	24,613
150	18,248
151	30,246
152	19,132
153	42,977
154	29,63
155	36,318
156	57,96
157	90,96
158	127,88
159	42,707
160	63,739
161	99,851
162	37,991
163	37,356
164	50,688
165	21,198
166	48,474
167	52,043
168	24,312
169	33,73
170	37,839
171	19,362
172	16,79
173	15,534
174	17,929
175	18,836
176	19,589
177	20,394
178	25,869
179	24,599
180	31,506
181	27,281
182	24,976
183	18,354
184	17,986
185	15,911
186	24,852
187	14,771
188	23,945
189	24,455
190	32,695
191	24,344
192	64,361
193	40,155
194	23,731
195	22,252
196	31,006
197	48,336
198	26,4
199	43,682
200	20,344
201	24,503
202	20,277
203	26,255
204	7,5915
205	7,7203
206	6,9713
207	6,6295
208	8,9972
209	7,8076
210	9,6766
211	10,982
212	9,293
213	10,363
214	13,983
215	19,517
216	7,7102
217	12,246
218	12,638
219	8,4354
220	10,825
221	14,066
222	13,164
223	11,222
224	9,6312
225	14,443
226	10,474
227	12,798
228	14,787
229	13,928
230	13,632
231	14,17
232	11,197
233	12,661
234	20,824
235	13,696
236	14,241
237	13,967
238	9,5757
239	7,2939
240	13,138
241	6,5342
242	11,345
243	7,2888
244	16,137
245	9,5297
246	14,704
247	42,516
248	51,524
249	44,723
250	60,637
251	40,483
252	37,707
253	54,691
254	52,925
255	66,03
256	72,608
257	67,031
258	47,281
259	52,579
260	60,886
261	75,431
262	54,655
263	59,758
264	60,839
265	64,852
266	59,972
267	58,314
268	67,902
269	48,247
270	51,608
271	61,386
272	48,446
273	47,985
274	42,386
275	43,977
276	36,875
277	38,126
278	42,052
279	37,757
280	37,801
281	33,935
282	30,012
283	30,044
284	30,267
285	31,661
286	26,606
287	27,41
288	23,371
289	24,651
290	21,93
291	24,224
292	21,816
293	23,714
294	15,512
295	18,866
296	17,716
297	19,572
298	13,35
299	13,503
300	13,432
301	16,988
302	13,556
303	13,959
304	11,846
305	11,691
306	12,414
307	31,732
308	20,243
309	22,327
310	13,23
311	12,01
312	15,006
313	13,882
314	13,247
315	18,685
316	12,666
317	12,2
318	9,5943
319	17,761
320	15,856
321	13,71
322	19,283
323	11,288
324	12,719
325	14,99
326	12,299
327	16,447
328	15,638
329	9,7282
330	25,384
331	12,88
332	17,901
333	15,157
334	17,209
335	14,303
336	20,89
337	14,123
338	12,44
339	17,976
340	21,531
341	18,906
342	29,862
343	15,002
344	9,6527
345	9,6841
346	17,907
347	44,065
348	58,629
349	36,356
350	11,78
351	9,9752
352	14,196
353	27,17
354	27,297
355	32,177
356	26,418
357	21,43
358	15,504
359	18,114
360	21,692
361	26,019
362	30,68
363	31,47
364	18,778
365	18,156
366	43,505
367	36,704
368	60,546
369	34,402
370	34,157
371	19,178
372	18,682
373	32,888
374	38,627
375	34,284
376	49,358
377	22,094
378	24,014
379	36,146
380	13,12
381	63,298
382	30,031
383	42,921
384	60,101
385	17,75
386	21,258
387	58,884
388	35,324
389	39,21
390	36,204
391	32,144
392	28,296
393	39,003
394	29,462
395	66,515
396	36,422
397	59,655
398	31,625
399	36,926
400	25,544
401	35,14
402	38,007
403	22,135
404	17,581
405	36,12
406	30,19
407	30,951
408	23,019
409	35,907
410	22,176
411	29,712
412	17,583
413	20,622
414	36,97
415	27,05
416	33,685
417	21,232
418	21,887
419	19,418
420	21,523
421	34,547
422	28,029
423	31,349
424	38,384
425	37,285
426	24,773
427	24,424
428	45,101
429	40,832
430	44,213
431	21,613
432	18,966
433	23,289
434	16,566
435	22,824
436	29,964
437	25,434
438	50,005
439	47,796
440	50,915
441	18,501
442	22,484
443	33,899
444	29,688
445	30,591
446	51,658
447	49,288
448	17,023
449	19,376
450	29,511
451	49,873
452	43,677
453	62,948
454	53,205
455	29,835
456	23,721
457	18,353
458	35,593
459	24,229
460	25,171
461	22,831
462	12,537
463	23,669
464	7,4461
465	13,29
466	9,6081
467	10,302
468	11,524
469	11,528
470	11,007
471	13,36
472	12,907
473	12,355
474	8,1096
475	8,9228
476	12,846
477	8,2903
478	14,588
479	7,6232
480	9,2787
481	14,842
482	11,142
483	14,828
484	14,668
485	13,912
486	23,528
487	14,923
488	17,917
489	19,534
490	13,926
491	9,2182
492	12,907
493	45,982
494	51,035
495	34,946
496	54,795
497	22,936
498	29,181
499	9,9863
500	14,242
501	7,6309
502	10,626
503	14,368
504	10,461
505	8,9769
506	10,915
507	6,7216
508	9,8836
509	8,8491
510	9,6015
511	16,255
512	16,
513	21,293
514	18,27
515	29,478
516	12,656
517	44,766
518	44,804
519	65,156
520	66,94
521	8,9288
522	8,6408
523	11,333
524	11,657
525	15,313
526	15,422
527	16,641
528	22,426
529	13,416
530	40,369
531	59,583
532	6,8769
533	11,54
534	6,9879
535	9,6599
536	14,066
537	16,698
538	17,338
539	17,97
540	17,785
541	18,243
542	34,251
543	49,657
544	11,188
545	6,9637
546	8,1018
547	30,903
548	31,651
549	51,749
550	6,6496
551	7,7196
552	25,894
553	25,915
554	66,287
555	8,9041
556	9,7985
557	8,9743
558	21,72
559	25,632
560	62,429
561	9,0098
562	7,9551
563	9,9796
564	7,8447
565	50,939
566	11,013
567	54,626
568	48,977
569	48,654
570	6,4675
571	48,914
572	21,201
573	20,714
574	27,038
575	43,66
576	33,38
577	37,027
578	9,8225
579	35,829
580	31,315
581	10,815
582	10,652
583	22,644
584	16,65
585	16,312
586	16,324
587	28,491
588	23,025
589	14,311
590	14,386
591	22,359
592	29,125
593	17,072
594	17,277
595	19,574
596	18,012
597	16,27
598	15,368
599	38,361
600	40,443
601	35,636
602	45,124
603	18,474
604	19,843
605	17,33
606	14,589
607	12,335
608	13,694
609	12,325
610	28,115
611	16,337
612	14,649
613	8,7654
614	14,689
615	19,922
616	25,978
617	37,013
618	33,103
619	16,819
620	14,753
621	14,299
622	14,464
623	15,695
624	28,586
625	35,25
626	17,143
627	41,734
628	49,816
629	30,8
630	17,727
631	17,232
632	13,814
633	36,235
634	20,623
635	41,52
636	40,723
637	36,114
638	46,909
639	41,936
640	38,151
641	39,423
642	20,275
643	43,713
644	48,722
645	59,051
646	48,958
647	34,115
648	41,455
649	25,888
650	30,137
651	24,598
652	46,188
653	39,25
654	37,983
655	37,04
656	46,695
657	41,077
658	45,614
659	37,335
660	47,717
661	46,391
662	44,804
663	65,925
664	29,687
665	23,15
666	33,18
667	23,508
668	17,925
669	19,715
670	21,671
671	12,365
672	30,472
673	39,919
674	32,221
675	21,742
676	47,425
677	29,566
678	39,093
679	39,115
680	39,036
681	15,289
682	12,987
683	17,805
684	14,787
685	16,839
686	14,81
687	14,784
688	14,831
689	14,814
690	15,037
691	15,755
692	17,459
693	20,309
694	24,32
695	27,743
696	28,002
697	22,783
698	17,257
699	11,276
700	5,2013
701	7,8608
702	14,455
703	28,842
704	36,316
705	32,987
706	28,697
707	24,863
708	22,137
709	20,692
710	19,919
711	19,52
712	19,331
713	19,031
714	19,078
715	24,202
716	20,399
717	23,655
718	21,084
719	17,909
720	17,441
721	16,715
722	16,021
723	15,353
724	14,6
725	13,57
726	12,564
727	13,053
728	16,453
729	19,646
730	18,677
731	15,059
732	12,248
733	11,464
734	12,257
735	13,278
736	12,928
737	10,872
738	8,388
739	6,7007
740	6,1592
741	6,5199
742	7,4481
743	8,7375
744	10,196
745	11,649
746	13,419
747	12,548
748	13,668
749	14,177
750	15,009
751	15,648
752	16,048
753	16,12
754	15,871
755	15,28
756	14,496
757	13,768
758	5,7892
759	8,3098
760	8,6401
761	9,0228
762	9,6135
763	10,171
764	10,483
765	10,43
766	9,5665
767	7,1451
768	3,9687
769	13,418
770	17,436
771	15,551
772	15,568
773	13,679
774	12,197
775	12,814
776	19,101
777	27,124
778	27,584
779	20,31
780	12,766
781	8,0965
782	7,1947
783	7,6896
784	8,6122
785	9,837
786	11,504
787	13,204
788	8,2973
789	10,277
790	11,947
791	13,053
792	14,311
793	15,056
794	15,544
795	16,115
796	16,294
797	16,744
798	8,5716
799	12,737
800	9,8651
801	11,084
802	13,086
803	13,625
804	14,618
805	15,385
806	15,925
807	16,216
808	16,23
809	15,983
810	15,386
811	14,584
812	9,1667
813	9,716
814	8,2882
815	1,8969
816	10,601
817	10,565
818	11,635
819	17,068
820	14,776
821	14,44
822	14,466
823	8,9981
824	1,1166
825	0,91933
826	0,85234
827	1,0401
828	1,0346
829	1,0039
830	1,0714
831	1,1342
832	0,86427
833	1,341
834	0,99723
835	1,4607
836	1,9058
837	0,74596
838	0,76068
839	0,83714
840	0,94344
841	0,84954
842	0,86506
843	0,63926
844	6,9739
845	9,5669
846	8,7796
847	7,7886
848	7,7998
849	7,5335
850	7,4402
851	8,1184
852	2,0626
853	10,99
854	12,864
855	15,813
856	14,167
857	12,247
858	11,767
859	9,9266
860	9,3932
861	11,396
862	6,6807e-003
863	1,7925e-002
864	2,9441e-003
865	1,7593e-002
866	9,5668e-003
867	0,44582
868	0,44009
869	0,51338
870	0,3441
871	0,37272
872	0,19782
873	0,47877
874	4,4871
875	0,69051
876	2,7236e-002
877	0,33286
878	0,30307
879	3,7756e-003
880	0,51195
881	0,52978
882	27,446
883	29,718
884	31,457
885	32,914
886	34,084
887	34,304
888	37,992
889	35,643
890	28,72
891	22,723
892	16,923
893	23,934
894	13,404
895	12,854
896	6,6502
897	2,9128
898	14,089
899	19,589
900	19,941
901	20,535
902	20,286
903	18,576
904	16,519
905	17,105
906	15,381
907	0,17499
908	0,16912
909	0,33428
910	0,24343
911	1,3453e-003
912	0,33065
913	0,39108
914	0,49564
915	0,14356
916	0,3856
917	0,32646
918	0,41243
919	0,56547
920	0,27728
921	2,2728e-003
922	1,9851e-003
923	9,6303e-004
924	0,13109
925	0,23045
926	0,22423
927	19,241
928	16,597
929	13,398
930	10,89
931	9,2696
932	7,5804
933	6,9354
934	6,1821
935	3,7131
936	11,873
937	2,3537
938	10,538
939	10,517
940	9,5917
941	8,5885
942	7,5111
943	6,623
944	5,7457
945	5,0833
946	0,44565
947	0,43548
948	0,3804
949	0,38573
950	0,43372
951	0,42888
952	0,50261
953	0,43601
954	0,5615
955	0,81959
956	0,63639
957	0,85405
958	1,1928
959	0,46721
960	0,71751
961	0,69288
962	0,63904
963	0,70424
964	0,75509
965	0,71581
966	4,6571
967	5,7667
968	7,6524
969	8,0899
970	7,4761
971	7,4758
972	7,0005
973	8,1532
974	5,0296
975	7,416
976	3,8282
977	5,1071
978	15,513
979	9,6376
980	11,14
981	12,325
982	13,433
983	13,962
984	14,948
985	15,082
986	15,339
987	15,392
988	13,784
989	12,819
990	4,1433
991	6,0239
992	9,0481
993	11,944
994	12,851
995	12,967
996	14,55
997	15,598
998	17,2
999	15,587
1000	16,063
1001	15,567
1002	14,945
1003	14,42
1004	13,555
1005	12,798
1006	11,888
1007	11,07
1008	10,58
1009	9,6802
1010	8,9827
1011	8,0999
1012	7,4778
1013	6,874
1014	6,475
1015	5,9046
1016	5,0295
1017	3,7109
1018	2,1115
1019	21,529
1020	14,143
1021	13,654
1022	13,529
1023	13,85
1024	14,552
1025	15,318
1026	15,528
1027	15,721
1028	17,22
1029	19,537
1030	20,565
1031	19,571
1032	18,488
1033	18,834
1034	20,443
1035	19,886
1036	15,104
1037	10,939
1038	10,745
1039	10,346
1040	8,5645
1041	6,8907
1042	5,2504
1043	4,3318
1044	3,9511
1045	4,3629
1046	5,4308
1047	9,1481
1048	10,26
1049	11,679
1050	17,456
1051	25,982
1052	28,284
1053	32,409
1054	37,235
1055	42,22
1056	49,5
1057	51,221
1058	54,457
1059	56,963
1060	65,274
1061	61,748
1062	62,618
1063	62,704
1064	72,59
1065	76,236
1066	70,095
1067	58,724
1068	55,409
1069	52,523
1070	46,079
1071	44,188
1072	38,34
1073	27,38
1074	26,09
1075	23,537
1076	14,417
1077	9,069
1078	8,0672
1079	6,9107
1080	5,5629
1081	4,2896
1082	3,3898
1083	3,1928
1084	4,033
1085	5,4914
1086	7,0171
1087	8,131
1088	8,4984
1089	8,5625
1090	9,1149
1091	10,127
1092	11,126
1093	11,502
1094	10,871
1095	9,3188
1096	8,6371
1097	9,2821
1098	10,542
1099	11,88
1100	12,981
1101	13,865
1102	14,737
1103	15,67
1104	16,657
1105	16,201
1106	4,8389
1107	8,093
1108	9,3155
1109	8,7806
1110	12,279
1111	12,324
1112	12,475
1113	11,691
1114	10,514
1115	10,066
1116	9,3314
1117	8,6666
1118	8,1035
1119	7,3054
1120	8,1502
1121	8,521
1122	9,1384
1123	9,7491
1124	9,9277
1125	10,507
1126	11,299
1127	11,389
1128	11,23
1129	10,955
1130	10,101
1131	8,7824
1132	7,5674
1133	6,6558
1134	4,3899
1135	1,1177
1136	1,3413
1137	1,5019
1138	1,7077
1139	1,8297
1140	1,9545
1141	2,1052
1142	2,1869
1143	2,2461
1144	2,2839
1145	2,2871
1146	2,294
1147	2,2773
1148	2,2452
1149	2,2266
1150	2,213
1151	2,1959
1152	2,1734
1153	2,1201
1154	2,0466
1155	1,9382
1156	1,7957
1157	1,6533
1158	1,458
1159	1,248
1160	1,0594
1161	0,87165
1162	0,78491
1163	0,70613
1164	1,6781
1165	1,4666
1166	1,7749
1167	1,9026
1168	2,1013
1169	2,271
1170	2,4262
1171	2,5354
1172	2,6242
1173	2,6809
1174	2,7034
1175	2,7179
1176	2,7183
1177	2,6992
1178	2,6896
1179	2,6697
1180	2,6491
1181	2,6177
1182	2,5651
1183	2,4803
1184	2,3454
1185	2,2036
1186	1,9967
1187	1,773
1188	1,5321
1189	1,3298
1190	1,0902
1191	0,892
1192	0,81489
1193	2,7429
1194	7,7076
1195	12,281
1196	17,022
1197	15,128
1198	16,355
1199	17,063
1200	16,36
1201	15,203
1202	13,431
1203	15,883
1204	16,067
1205	10,826
1206	7,5159
1207	7,2641
1208	9,3077
1209	12,307
1210	12,167
1211	13,159
1212	14,616
1213	15,809
1214	17,053
1215	14,842
1216	13,559
1217	12,271
1218	10,642
1219	9,6009
1220	7,6218
1221	2,3089
1222	17,369
1223	17,191
1224	15,713
1225	15,485
1226	15,954
1227	16,944
1228	18,03
1229	19,142
1230	19,554
1231	19,226
1232	18,68
1233	18,401
1234	18,454
1235	18,505
1236	18,179
1237	17,766
1238	17,593
1239	18,028
1240	18,486
1241	17,277
1242	14,966
1243	12,216
1244	9,3478
1245	7,1785
1246	5,646
1247	5,0779
1248	5,3809
1249	6,7085
1250	6,9936
1251	16,812
1252	16,158
1253	14,89
1254	14,352
1255	14,421
1256	15,298
1257	18,268
1258	23,83
1259	33,05
1260	41,7
1261	40,443
1262	31,926
1263	20,258
1264	17,748
1265	22,557
1266	26,507
1267	25,187
1268	29,551
1269	32,093
1270	19,598
1271	13,43
1272	11,264
1273	11,093
1274	11,03
1275	10,886
1276	10,667
1277	10,532
1278	10,572
1279	10,724
1280	15,293
1281	14,755
1282	14,293
1283	14,01
1284	13,874
1285	14,158
1286	14,776
1287	16,257
1288	19,019
1289	22,524
1290	22,366
1291	18,656
1292	13,743
1293	9,9685
1294	7,1476
1295	3,2991
1296	8,4647
1297	30,264
1298	35,466
1299	33,775
1300	27,744
1301	23,678
1302	21,488
1303	20,317
1304	19,585
1305	19,296
1306	19,222
1307	19,753
1308	20,291
1309	0,83611
1310	0,84954
1311	0,99598
1312	1,1287
1313	1,3454
1314	1,5312
1315	1,7071
1316	1,8612
1317	1,9621
1318	2,0239
1319	2,0712
1320	2,0958
1321	2,115
1322	2,1286
1323	2,1516
1324	2,1563
1325	2,1632
1326	2,1587
1327	2,1749
1328	2,1696
1329	2,1627
1330	2,1263
1331	2,0626
1332	1,9892
1333	1,8681
1334	1,6686
1335	1,59
1336	1,4251
1337	1,5072
1338	1,3213
1339	1,5882
1340	1,6717
1341	1,8235
1342	1,995
1343	2,1692
1344	2,2796
1345	2,3793
1346	2,406
1347	2,4234
1348	2,4431
1349	2,4276
1350	2,4238
1351	2,4318
1352	2,4099
1353	2,4073
1354	2,3943
1355	2,3638
1356	2,3418
1357	2,3122
1358	2,2425
1359	2,1079
1360	1,9663
1361	1,7674
1362	1,5361
1363	1,2923
1364	1,1182
1365	0,93966
1366	1,003
1367	32,371
1368	17,268
1369	57,25
1370	13,706
1371	13,786
1372	23,677
1373	20,873
1374	19,238
1375	17,276
1376	20,855
1377	17,712
1378	19,685
1379	22,596
1380	25,225
1381	17,95
1382	18,08
1383	26,07
1384	18,905
1385	20,844
1386	17,833
1387	22,019
1388	15,803
1389	17,517
1390	17,279
1391	19,633
1392	22,826
1393	22,842
1394	21,114
1395	15,458
1396	14,574
1397	15,861
1398	21,034
1399	17,889
1400	24,155
1401	18,498
1402	16,045
1403	13,771
1404	16,549
1405	21,367
1406	18,493
1407	18,825
1408	14,32
1409	17,631
1410	16,321
1411	18,169
1412	23,729
1413	15,433
1414	23,431
1415	15,993
1416	17,485
1417	28,587
1418	21,501
1419	19,2
1420	14,711
1421	22,043
1422	19,468
1423	22,121
1424	24,382
1425	22,42
1426	21,137
1427	16,406
1428	18,237
1429	17,924
1430	17,136
1431	23,363
1432	16,475
1433	20,241
1434	11,76
1435	21,403
1436	28,289
1437	15,913
1438	22,062
1439	18,228
1440	17,037
1441	14,891
1442	19,25
1443	31,454
1444	13,272
1445	17,254
1446	16,86
1447	34,936
1448	16,845
1449	17,155
1450	18,071
1451	20,351
1452	20,52
1453	22,134
1454	43,856
1455	20,067
1456	15,82
1457	21,706
1458	32,211
1459	13,346
1460	19,809
1461	13,777
1462	12,558
1463	16,921
1464	22,912
1465	12,537
1466	24,031
1467	20,155
1468	15,156
1469	30,183
1470	20,503
1471	25,054
1472	24,102
1473	19,87
1474	20,375
1475	14,832
1476	15,384
1477	18,328
1478	36,374
1479	23,696
1480	14,113
1481	27,607
1482	18,134
1483	13,784
1484	14,139
1485	15,979
1486	22,266
1487	16,134
1488	8,8296
1489	17,761
1490	17,233
1491	16,286
1492	16,342
1493	30,961
1494	19,755
1495	17,916
1496	19,064
1497	11,66
1498	44,09
1499	16,296
1500	18,02
1501	10,011
1502	18,821
1503	22,904
1504	16,765
1505	24,16
1506	19,905
1507	17,171
1508	23,565
1509	18,508
1510	15,811
1511	17,532
1512	16,103
1513	15,715
1514	31,486
1515	15,611
1516	20,566
1517	15,959
1518	19,457
1519	19,203
1520	27,532
1521	16,616
1522	20,458
1523	25,12
1524	19,922
1525	15,289
1526	21,37
1527	23,339
1528	19,611
1529	16,527
1530	16,902
1531	22,112
1532	25,53
1533	19,77
1534	18,703
1535	14,922
1536	22,979
1537	18,817
1538	7,8076
1539	28,193
1540	21,881
1541	21,343
1542	18,402
1543	15,928
1544	19,635
1545	17,373
1546	13,894
1547	17,613
1548	18,375
1549	17,017
1550	16,915
1551	15,897
1552	10,932
1553	34,477
1554	37,233
1555	30,31
1556	19,841
1557	43,994
1558	27,686
1559	23,269
1560	21,484
1561	23,974
1562	18,905
1563	27,404
1564	22,031
1565	19,659
1566	15,802
1567	17,739
1568	20,638
1569	26,708
1570	19,343
1571	27,756
1572	15,062
1573	18,924
1574	27,199
1575	14,247
1576	30,343
1577	21,676
1578	19,462
1579	25,136
1580	31,98
1581	14,901
1582	25,647
1583	29,449
1584	24,115
1585	16,875
1586	25,979
1587	17,243
1588	21,07
1589	19,973
1590	16,05
1591	23,119
1592	24,03
1593	15,932
1594	16,618
1595	17,701
1596	18,14
1597	15,767
1598	9,5502
1599	21,095
1600	17,674
1601	19,306
1602	20,061
1603	22,781
1604	27,008
1605	15,293
1606	28,265
1607	23,418
1608	12,606
1609	25,954
1610	28,182
1611	17,174
1612	26,064
1613	28,51
1614	29,702
1615	17,626
1616	20,043
1617	16,79
1618	17,726
1619	19,921
1620	13,887
1621	22,753
1622	17,556
1623	22,733
1624	20,333
1625	36,693
1626	21,382
1627	19,519
1628	39,749
1629	33,867
1630	23,164
1631	25,87
1632	13,449
1633	22,232
1634	19,017
1635	23,676
1636	24,271
1637	29,094
1638	15,402
1639	20,948
1640	15,807
1641	18,678
1642	20,523
1643	21,562
1644	18,662
1645	37,53
1646	19,062
1647	14,079
1648	9,1796
1649	16,92
1650	27,008
1651	11,964
1652	24,445
1653	11,737
1654	17,629
1655	29,872
1656	18,4
1657	21,59
1658	23,621
1659	14,855
1660	15,275
1661	19,59
1662	20,668
1663	25,239
1664	25,083
1665	22,288
1666	14,481
1667	13,567
1668	10,914
1669	15,501
1670	23,58
1671	24,067
1672	18,551
1673	17,381
1674	15,658
1675	14,86
1676	17,529
1677	27,805
1678	20,574
1679	16,55
1680	40,991
1681	18,585
1682	21,162
1683	19,28
1684	14,16
1685	28,79
1686	19,293
1687	19,27
1688	8,0295
1689	25,158
1690	17,03
1691	17,96
1692	23,986
1693	21,188
1694	9,9459
1695	26,637
1696	17,356
1697	11,475
1698	21,736
1699	15,705
1700	14,017
1701	34,295
1702	32,983
1703	19,554
1704	26,99
1705	22,287
1706	18,867
1707	25,952
1708	18,468
1709	15,153
1710	22,647
1711	17,297
1712	16,501
1713	28,887
1714	18,804
1715	22,824
1716	27,962
1717	17,052
1718	28,755
1719	25,978
1720	30,13
1721	21,963
1722	19,162
1723	19,275
1724	17,897
1725	29,787
1726	15,023
1727	17,152
1728	24,909
1729	18,254
1730	44,304
1731	27,656
1732	21,008
1733	7,1625
1734	17,061
1735	16,656
1736	11,634
1737	22,88
1738	16,481
1739	25,34
1740	24,349
1741	19,103
1742	13,042
1743	5,8565
1744	23,075
1745	17,019
1746	25,363
1747	25,464
1748	11,813
1749	27,374
1750	24,95
1751	10,595
1752	9,6347
1753	21,968
1754	16,562
1755	33,559
1756	24,178
1757	24,153
1758	21,118
1759	9,9724
1760	11,678
1761	19,661
1762	18,902
1763	21,702
1764	16,652
1765	41,391
1766	24,122
1767	21,967
1768	15,24
1769	16,389
1770	17,692
1771	22,188
1772	31,915
1773	15,108
1774	14,85
1775	22,92
1776	35,803
1777	15,093
1778	47,823
1779	5,4302
1780	11,06
1781	10,561
1782	17,875
1783	10,611
1784	29,759
1785	14,181
1786	14,984
1787	17,4
1788	33,61
1789	44,167
1790	21,46
1791	39,698
1792	13,842
1793	21,943
1794	6,4078
1795	10,255
1796	7,2171
1797	43,035
1798	30,074
1799	41,405
1800	34,323
1801	13,493
1802	11,633
1803	21,533
1804	19,844
1805	38,183
1806	43,685
1807	26,01
1808	27,781
1809	14,571
1810	12,082
1811	14,847
1812	17,144
1813	27,555
1814	41,949
1815	28,211
1816	12,512
1817	29,585
1818	23,078
1819	19,492
1820	9,7075
1821	21,834
1822	58,162
1823	30,027
1824	15,572
1825	21,879
1826	52,071
1827	8,1776
1828	35,1
1829	42,343
1830	1,7426
1831	1,6792
1832	1,4974
1833	1,5403
1834	1,5942
1835	1,4515
1836	0,88979
1837	0,78581
1838	1,0028
1839	1,0472
1840	0,87658
1841	0,95467
1842	0,99557
1843	1,4557
1844	1,6584
1845	1,8551
1846	2,475
1847	2,9715
1848	3,3899
1849	4,1541
1850	4,6401
1851	5,2388
1852	5,6368
1853	5,9164
1854	6,515
1855	6,485
1856	6,508
1857	6,5435
1858	7,0694
1859	6,4945
1860	6,0256
1861	5,2535
1862	5,0134
1863	4,4714
1864	3,7375
1865	3,2252
1866	2,2722
1867	2,5971
1868	1,999
1869	1,7438
1870	1,888
1871	1,7756
1872	1,9543
1873	1,9914
1874	2,1398
1875	2,2323
1876	2,3014
1877	2,3477
1878	2,3719
1879	2,3841
1880	2,3849
1881	2,3851
1882	2,377
1883	2,3596
1884	2,3395
1885	2,3138
1886	2,2803
1887	2,2278
1888	2,1613
1889	2,0567
1890	1,9174
1891	1,7377
1892	1,563
1893	1,3442
1894	1,1711
1895	1,0497
1896	0,88286
1897	1,7099
1898	1,7386
1899	1,5913
1900	1,5049
1901	1,6334
1902	0,9473
1903	0,99359
1904	0,91857
1905	1,1118
1906	1,4454
1907	1,5474
1908	1,9952
1909	2,2588
1910	2,5218
1911	2,7796
1912	3,0137
1913	3,2156
1914	3,3664
1915	3,4388
1916	3,482
1917	3,5633
1918	3,6203
1919	3,6392
1920	3,6363
1921	3,6466
1922	3,5844
1923	3,4995
1924	3,4071
1925	3,2231
1926	3,0111
1927	2,8653
1928	2,7454
1929	2,3284
1930	2,3704
1931	1,6316
1932	1,6813
1933	1,9872
1934	2,0989
1935	2,2334
1936	2,2998
1937	2,363
1938	2,4023
1939	2,4252
1940	2,4348
1941	2,4385
1942	2,4304
1943	2,4183
1944	2,3985
1945	2,3711
1946	2,3361
1947	2,2935
1948	2,228
1949	2,1342
1950	2,0067
1951	1,8324
1952	1,7151
1953	1,4076
1954	1,4241
1955	1,2504
1956	1,9995
1957	1,8235
1958	1,6337
1959	1,5993
1960	1,1059
1961	1,1828
1962	1,5607
1963	1,8229
1964	2,095
1965	2,1437
1966	2,5116
1967	2,5891
1968	2,7052
1969	2,7851
1970	2,8556
1971	2,9198
1972	2,9559
1973	2,9647
1974	2,9572
1975	2,9874
1976	2,969
1977	2,9321
1978	2,8438
1979	2,8428
1980	2,8227
1981	2,2575
1982	2,3693
1983	2,5312
1984	2,1
1985	2,0742
1986	1,7689
1987	1,8415
1988	2,0691
1989	2,1928
1990	2,3538
1991	2,3912
1992	2,4577
1993	2,4759
1994	2,4976
1995	2,5098
1996	2,5053
1997	2,4948
1998	2,4766
1999	2,4505
[truncated: 377,854 more rows]
