# Supplementary material for: Finite element analysis of root canal filling materials in retained primary molars with congenital tooth agenesis
Source: PeerJ. 2025 Oct 16;13:e20206. doi: 10.7717/peerj.20206 (PMC12535739; doi:10.7717/peerj.20206)
Supplement: Supplemental Information 2 [file peerj-13-20206-s002.txt]

Node Number	Equivalent (von-Mises) Stress (MPa)
1	33,319
2	33,319
3	25,852
4	26,634
5	33,921
6	30,898
7	37,219
8	31,226
9	30,908
10	35,578
11	33,668
12	34,464
13	38,165
14	38,638
15	45,414
16	41,723
17	38,157
18	42,306
19	39,571
20	42,394
21	45,425
22	43,167
23	43,076
24	40,158
25	43,186
26	42,953
27	43,017
28	35,047
29	41,444
30	33,278
31	39,142
32	29,023
33	31,115
34	35,072
35	37,749
36	24,63
37	30,986
38	22,801
39	21,843
40	25,26
41	17,32
42	17,338
43	21,286
44	24,028
45	11,164
46	16,09
47	15,429
48	19,118
49	10,402
50	11,928
51	13,813
52	14,273
53	11,475
54	12,744
55	10,043
56	12,081
57	11,376
58	11,511
59	14,918
60	17,297
61	14,529
62	15,165
63	15,491
64	17,467
65	14,215
66	13,894
67	14,262
68	21,725
69	17,096
70	23,733
71	27,317
72	14,179
73	17,637
74	19,311
75	14,413
76	21,113
77	30,114
78	24,862
79	21,645
80	19,52
81	20,48
82	39,813
83	33,688
84	32,737
85	23,734
86	38,547
87	31,46
88	42,007
89	52,772
90	37,15
91	52,962
92	42,386
93	46,423
94	59,871
95	50,285
96	60,336
97	60,968
98	60,515
99	50,333
100	50,898
101	45,525
102	59,5
103	45,869
104	57,782
105	44,445
106	44,67
107	38,415
108	36,485
109	34,927
110	26,066
111	54,641
112	24,855
113	19,427
114	19,753
115	19,732
116	18,663
117	39,581
118	21,134
119	20,465
120	17,566
121	21,356
122	41,369
123	28,771
124	29,905
125	23,009
126	33,695
127	27,709
128	31,93
129	29,038
130	28,501
131	25,043
132	33,356
133	23,534
134	33,558
135	23,109
136	31,63
137	26,475
138	22,016
139	19,029
140	32,27
141	21,587
142	22,573
143	21,158
144	21,78
145	19,107
146	20,303
147	19,022
148	33,362
149	18,625
150	14,454
151	14,268
152	32,647
153	32,965
154	41,354
155	26,174
156	25,477
157	22,786
158	29,918
159	63,001
160	23,532
161	32,113
162	44,899
163	18,463
164	22,784
165	16,526
166	18,029
167	23,468
168	22,811
169	12,473
170	14,732
171	32,961
172	13,985
173	8,5351
174	10,511
175	20,273
176	19,694
177	14,179
178	14,643
179	17,503
180	17,872
181	25,328
182	18,856
183	16,734
184	16,111
185	18,6
186	15,591
187	18,529
188	17,14
189	22,22
190	16,679
191	20,745
192	21,17
193	25,819
194	21,798
195	18,882
196	14,599
197	22,095
198	25,987
199	21,519
200	24,952
201	17,008
202	18,77
203	17,977
204	18,271
205	6,4864
206	6,9222
207	5,6852
208	6,7636
209	7,5961
210	6,1612
211	5,4544
212	5,8494
213	6,7732
214	9,2589
215	8,4986
216	7,8973
217	6,75
218	9,8785
219	11,758
220	6,9478
221	7,4021
222	11,193
223	13,284
224	11,52
225	7,4421
226	10,633
227	8,9861
228	14,721
229	13,978
230	18,49
231	16,577
232	11,77
233	13,469
234	20,826
235	14,212
236	16,41
237	19,855
238	16,091
239	14,891
240	16,696
241	12,468
242	14,726
243	11,383
244	16,29
245	13,121
246	16,251
247	40,235
248	50,896
249	45,602
250	45,252
251	35,235
252	40,623
253	49,399
254	43,877
255	57,628
256	61,368
257	49,906
258	48,274
259	53,414
260	56,188
261	56,422
262	53,83
263	56,873
264	55,286
265	60,955
266	50,047
267	53,308
268	59,374
269	49,152
270	46,292
271	50,032
272	40,933
273	43,6
274	43,171
275	41,548
276	34,141
277	34,84
278	38,529
279	37,705
280	31,996
281	32,806
282	27,709
283	29,462
284	25,518
285	30,061
286	27,072
287	27,95
288	19,855
289	23,57
290	22,946
291	23,244
292	18,611
293	19,765
294	25,55
295	28,145
296	19,496
297	21,103
298	20,011
299	17,784
300	14,073
301	14,48
302	14,614
303	13,596
304	11,647
305	18,236
306	45,65
307	25,573
308	18,759
309	10,285
310	18,23
311	22,285
312	13,327
313	10,543
314	12,865
315	14,55
316	14,564
317	15,413
318	16,607
319	12,043
320	11,989
321	12,774
322	13,
323	15,547
324	17,335
325	16,244
326	16,419
327	20,509
328	17,738
329	18,989
330	15,571
331	15,415
332	20,656
333	13,647
334	16,95
335	17,417
336	20,801
337	17,625
338	20,347
339	20,374
340	17,373
341	16,853
342	19,344
343	18,127
344	14,829
345	16,633
346	20,501
347	56,373
348	44,395
349	44,948
350	19,243
351	20,763
352	20,87
353	25,294
354	29,704
355	31,342
356	25,964
357	29,385
358	23,865
359	22,276
360	30,16
361	28,634
362	31,451
363	34,336
364	28,729
365	20,096
366	22,906
367	38,397
368	36,325
369	54,785
370	30,124
371	46,89
372	24,065
373	18,839
374	31,848
375	35,002
376	29,045
377	29,091
378	18,411
379	25,516
380	30,205
381	29,768
382	24,165
383	10,222
384	43,419
385	61,22
386	18,365
387	18,885
388	17,327
389	36,277
390	37,193
391	20,361
392	18,735
393	25,607
394	25,599
395	21,82
396	40,197
397	21,523
398	33,452
399	23,624
400	35,551
401	20,933
402	40,953
403	35,52
404	38,438
405	16,713
406	24,03
407	24,031
408	16,476
409	13,991
410	24,307
411	18,052
412	12,922
413	23,
414	21,095
415	19,475
416	17,578
417	20,377
418	15,046
419	15,519
420	15,216
421	18,512
422	30,314
423	26,251
424	26,911
425	37,042
426	34,602
427	24,555
428	24,537
429	43,7
430	39,194
431	43,202
432	19,498
433	18,776
434	16,932
435	17,275
436	22,874
437	25,577
438	22,218
439	49,07
440	46,124
441	47,553
442	18,082
443	17,66
444	26,229
445	28,314
446	31,457
447	50,689
448	50,737
449	16,465
450	16,275
451	23,227
452	48,416
453	32,03
454	38,624
455	37,473
456	27,508
457	33,669
458	34,232
459	31,434
460	16,953
461	25,804
462	18,093
463	16,117
464	17,975
465	14,227
466	17,878
467	13,691
468	14,67
469	16,772
470	16,32
471	17,497
472	19,606
473	15,584
474	15,593
475	9,0549
476	8,1606
477	8,9638
478	6,039
479	7,0588
480	5,9715
481	5,5284
482	14,933
483	13,965
484	12,999
485	16,608
486	17,282
487	16,98
488	17,222
489	16,597
490	16,84
491	13,577
492	11,11
493	12,07
494	44,953
495	45,224
496	35,054
497	45,366
498	22,636
499	21,723
500	14,667
501	16,082
502	10,796
503	12,584
504	14,284
505	8,612
506	6,2172
507	7,7015
508	5,1044
509	11,17
510	11,298
511	9,2155
512	12,555
513	14,434
514	17,046
515	15,869
516	23,375
517	10,767
518	40,813
519	42,688
520	55,856
521	50,942
522	8,0137
523	10,949
524	9,5085
525	6,7114
526	13,422
527	14,082
528	15,358
529	21,995
530	11,111
531	38,867
532	56,337
533	8,1667
534	7,7928
535	8,4647
536	9,9751
537	15,024
538	16,563
539	17,584
540	17,173
541	17,801
542	19,839
543	32,678
544	54,333
545	8,1587
546	7,9622
547	7,2505
548	27,159
549	30,356
550	56,04
551	8,0455
552	7,0132
553	22,022
554	25,362
555	59,299
556	8,6611
557	7,2833
558	4,8902
559	16,237
560	19,006
561	57,481
562	9,4035
563	7,4717
564	7,9388
565	9,2074
566	50,758
567	6,1434
568	49,22
569	49,368
570	44,007
571	9,4194
572	45,589
573	19,009
574	20,392
575	20,906
576	42,024
577	32,652
578	39,741
579	9,5174
580	29,468
581	27,018
582	9,8537
583	8,4013
584	24,269
585	27,836
586	19,915
587	22,83
588	25,462
589	18,607
590	14,282
591	14,153
592	18,587
593	21,61
594	15,704
595	17,893
596	10,841
597	15,699
598	15,043
599	14,305
600	18,137
601	15,137
602	39,92
603	38,616
604	14,42
605	16,497
606	14,976
607	13,25
608	12,864
609	13,124
610	10,476
611	17,568
612	15,247
613	13,085
614	10,91
615	12,258
616	20,816
617	27,168
618	17,868
619	32,363
620	16,135
621	14,658
622	13,514
623	14,587
624	15,313
625	23,126
626	35,027
627	14,781
628	34,035
629	39,723
630	28,347
631	18,493
632	16,56
633	12,294
634	47,558
635	20,648
636	34,561
637	36,799
638	40,926
639	44,045
640	41,184
641	40,236
642	38,399
643	22,529
644	35,455
645	49,53
646	49,507
647	48,509
648	35,873
649	42,099
650	27,016
651	31,512
652	24,463
653	35,948
654	33,91
655	35,713
656	41,498
657	43,484
658	35,081
659	38,426
660	36,81
661	49,024
662	40,437
663	30,019
664	32,864
665	21,411
666	18,667
667	26,47
668	16,131
669	17,146
670	21,509
671	15,011
672	32,851
673	32,905
674	45,97
675	32,177
676	32,718
677	58,636
678	38,196
679	48,304
680	42,761
681	74,25
682	14,853
683	12,249
684	17,234
685	13,853
686	16,767
687	13,829
688	13,625
689	13,534
690	13,466
691	13,703
692	14,454
693	16,122
694	18,842
695	22,567
696	25,562
697	25,194
698	19,546
699	14,891
700	10,16
701	4,7614
702	3,1298
703	10,15
704	27,335
705	33,344
706	29,286
707	25,701
708	22,613
709	20,333
710	19,11
711	18,467
712	18,2
713	18,218
714	18,039
715	18,552
716	24,688
717	20,344
718	23,831
719	21,035
720	17,455
721	17,089
722	16,496
723	15,967
724	15,546
725	15,163
726	14,611
727	14,052
728	14,505
729	17,301
730	20,129
731	19,078
732	15,423
733	12,764
734	12,384
735	13,632
736	14,798
737	14,081
738	11,409
739	8,5412
740	6,8098
741	6,2991
742	6,5517
743	7,285
744	8,3543
745	9,6014
746	10,83
747	12,631
748	13,654
749	13,075
750	13,792
751	14,744
752	15,545
753	16,081
754	16,309
755	16,187
756	15,825
757	15,199
758	14,726
759	6,4648
760	8,4251
761	8,3237
762	8,4467
763	8,8239
764	9,2327
765	9,5217
766	9,6025
767	9,0733
768	7,4154
769	6,3064
770	13,159
771	17,121
772	10,385
773	13,148
774	11,929
775	10,639
776	11,08
777	17,195
778	25,808
779	27,477
780	21,264
781	14,678
782	10,43
783	9,3733
784	9,5286
785	10,187
786	11,212
787	12,684
788	14,298
789	8,5585
790	10,33
791	11,879
792	13,051
793	14,242
794	14,976
795	15,517
796	16,112
797	16,359
798	16,696
799	7,4259
800	12,195
801	9,0442
802	10,429
803	13,901
804	13,239
805	14,341
806	15,249
807	15,908
808	16,319
809	16,458
810	16,296
811	15,864
812	15,181
813	9,1818
814	10,56
815	8,9577
816	1,832
817	9,7875
818	9,7743
819	10,635
820	15,035
821	12,895
822	12,473
823	12,287
824	7,5008
825	0,87963
826	0,76792
827	0,69585
828	0,79504
829	0,79391
830	0,79843
831	0,85372
832	0,89976
833	0,66528
834	1,0521
835	0,88329
836	1,1273
837	1,7074
838	0,56884
839	0,57666
840	0,63064
841	0,70867
842	0,63556
843	0,63972
844	0,47134
845	5,4059
846	7,2218
847	6,7244
848	6,0794
849	6,1847
850	6,0812
851	6,2429
852	6,8682
853	1,3379
854	7,4526
855	8,5886
856	10,411
857	9,2154
858	7,953
859	7,7666
860	7,3347
861	8,4174
862	10,96
863	5,1211e-003
864	1,3758e-002
865	2,2178e-003
866	1,3257e-002
867	7,1623e-003
868	0,33205
869	0,32183
870	0,38589
871	0,2706
872	0,29491
873	0,39756
874	0,36906
875	3,8234
876	0,54371
877	2,2279e-002
878	0,26914
879	9,4416e-003
880	3,0602e-003
881	0,40735
882	0,42047
883	27,082
884	28,146
885	29,119
886	29,702
887	30,29
888	30,106
889	32,774
890	30,466
891	24,453
892	19,21
893	17,737
894	24,176
895	12,969
896	12,952
897	7,3714
898	2,2763
899	10,847
900	15,147
901	15,749
902	16,524
903	16,396
904	15,324
905	13,996
906	14,402
907	13,901
908	0,11815
909	0,11488
910	0,22807
911	0,16804
912	9,5709e-004
913	0,23224
914	0,27813
915	0,36409
916	8,6467e-002
917	0,24221
918	0,20899
919	0,27067
920	0,37076
921	0,18312
922	1,7189e-003
923	1,242e-003
924	6,3302e-004
925	7,5362e-002
926	0,13452
927	0,13417
928	20,003
929	17,843
930	14,957
931	12,494
932	10,36
933	7,9304
934	6,0485
935	4,4722
936	2,7137
937	11,21
938	2,2108
939	9,563
940	9,8779
941	8,9889
942	8,1057
943	7,2234
944	6,18
945	5,1497
946	4,1993
947	0,2762
948	0,30388
949	0,2203
950	0,21799
951	0,2484
952	0,25073
953	0,2958
954	0,26338
955	0,37571
956	0,51909
957	0,40983
958	0,5633
959	1,0894
960	0,31699
961	0,49058
962	0,47658
963	0,44385
964	0,49244
965	0,53531
966	0,53203
967	3,7639
968	4,3804
969	5,9275
970	7,3281
971	6,1069
972	6,0572
973	5,7035
974	6,5768
975	4,398
976	7,7185
977	4,1564
978	5,5205
979	15,246
980	9,6799
981	11,086
982	12,24
983	13,338
984	13,947
985	14,723
986	15,043
987	15,308
988	15,32
989	13,368
990	12,134
991	2,5647
992	3,5761
993	5,2627
994	6,9372
995	6,8981
996	6,8822
997	7,3087
998	7,482
999	7,872
1000	6,7817
1001	6,4556
1002	5,8471
1003	5,2751
1004	4,8705
1005	4,7152
1006	4,7794
1007	5,0454
1008	5,5273
1009	6,2293
1010	6,7386
1011	7,1049
1012	7,5212
1013	7,8699
1014	7,7101
1015	7,7792
1016	7,5423
1017	6,7699
1018	4,808
1019	2,9259
1020	21,535
1021	14,67
1022	14,312
1023	14,152
1024	14,351
1025	14,879
1026	15,448
1027	15,545
1028	15,753
1029	17,219
1030	19,255
1031	19,855
1032	18,602
1033	17,281
1034	17,661
1035	19,77
1036	20,026
1037	15,937
1038	11,304
1039	9,9879
1040	9,4724
1041	8,1763
1042	6,8872
1043	5,661
1044	4,974
1045	4,79
1046	5,1948
1047	5,9733
1048	9,1586
1049	8,3389
1050	9,5911
1051	14,309
1052	21,059
1053	22,969
1054	26,324
1055	30,279
1056	34,626
1057	38,419
1058	41,304
1059	44,731
1060	47,079
1061	54,114
1062	51,732
1063	52,359
1064	53,061
1065	61,366
1066	64,623
1067	59,753
1068	50,351
1069	48,133
1070	45,197
1071	39,872
1072	38,19
1073	33,627
1074	26,619
1075	22,95
1076	20,617
1077	12,624
1078	8,7388
1079	7,9341
1080	6,8504
1081	5,702
1082	4,7037
1083	4,1008
1084	4,0434
1085	4,7927
1086	6,1532
1087	7,6738
1088	8,9334
1089	9,5998
1090	9,9992
1091	10,625
1092	11,457
1093	12,09
1094	12,133
1095	11,661
1096	10,997
1097	11,17
1098	11,895
1099	12,638
1100	13,348
1101	13,922
1102	14,427
1103	15,053
1104	15,845
1105	16,836
1106	16,209
1107	3,9512
1108	6,3995
1109	7,2974
1110	6,7976
1111	9,548
1112	9,4277
1113	9,4892
1114	8,9589
1115	7,9199
1116	7,7296
1117	7,3741
1118	7,0084
1119	6,7828
1120	6,7505
1121	6,9382
1122	7,1634
1123	7,4937
1124	7,8424
1125	7,6687
1126	7,9773
1127	8,6565
1128	8,65
1129	8,0286
1130	8,4743
1131	7,7395
1132	6,756
1133	5,966
1134	5,2449
1135	3,5861
1136	0,85708
1137	1,0287
1138	1,1503
1139	1,3017
1140	1,387
1141	1,4721
1142	1,574
1143	1,6245
1144	1,6579
1145	1,6754
1146	1,6657
1147	1,6602
1148	1,6353
1149	1,5959
1150	1,5792
1151	1,5412
1152	1,5099
1153	1,4818
1154	1,4293
1155	1,3688
1156	1,2851
1157	1,1827
1158	1,0852
1159	0,95049
1160	0,80872
1161	0,66722
1162	0,55251
1163	0,4922
1164	0,43398
1165	1,3298
1166	1,1801
1167	1,4112
1168	1,5088
1169	1,659
1170	1,7864
1171	1,9005
1172	1,9793
1173	2,0406
1174	2,0748
1175	2,0851
1176	2,085
1177	2,0752
1178	2,0465
1179	2,0239
1180	1,9922
1181	1,9601
1182	1,9206
1183	1,8654
1184	1,7912
1185	1,6818
1186	1,5711
1187	1,4154
1188	1,2485
1189	1,0756
1190	0,92836
1191	0,75388
1192	0,61246
1193	0,55578
1194	2,2077
1195	6,2628
1196	9,6296
1197	11,481
1198	11,806
1199	13,239
1200	13,647
1201	12,817
1202	11,496
1203	10,86
1204	12,252
1205	12,144
1206	7,9158
1207	5,2819
1208	5,4273
1209	6,5281
1210	10,039
1211	9,8414
1212	10,525
1213	11,386
1214	11,91
1215	13,046
1216	11,428
1217	10,372
1218	9,2825
1219	8,1319
1220	7,1087
1221	5,5124
1222	1,7355
1223	17,46
1224	17,166
1225	15,883
1226	15,594
1227	15,921
1228	16,69
1229	17,53
1230	18,371
1231	18,588
1232	18,166
1233	17,611
1234	17,32
1235	17,333
1236	17,295
1237	16,879
1238	16,46
1239	16,001
1240	16,023
1241	16,093
1242	15,169
1243	13,233
1244	10,84
1245	8,5059
1246	6,8051
1247	5,6972
1248	5,3325
1249	5,6596
1250	6,7804
1251	6,994
1252	17,739
1253	17,129
1254	15,91
1255	15,45
1256	15,587
1257	16,5
1258	19,046
1259	24,475
1260	33,091
1261	41,376
1262	39,425
1263	29,588
1264	17,965
1265	14,981
1266	20,321
1267	24,98
1268	22,025
1269	30,712
1270	32,086
1271	20,205
1272	14,182
1273	11,788
1274	11,245
1275	10,964
1276	10,717
1277	10,496
1278	10,435
1279	10,617
1280	10,758
1281	14,754
1282	14,295
1283	13,832
1284	13,614
1285	13,62
1286	14,062
1287	14,933
1288	16,723
1289	20,003
1290	24,616
1291	25,663
1292	21,103
1293	15,615
1294	10,622
1295	5,6992
1296	4,2332
1297	9,4404
1298	26,224
1299	38,363
1300	34,723
1301	28,039
1302	23,628
1303	21,293
1304	20,038
1305	19,231
1306	18,914
1307	18,824
1308	19,486
1309	20,041
1310	0,51795
1311	0,54214
1312	0,64196
1313	0,755
1314	0,88167
1315	1,0126
1316	1,1389
1317	1,2526
1318	1,3327
1319	1,39
1320	1,4384
1321	1,473
1322	1,5034
1323	1,526
1324	1,5441
1325	1,5645
1326	1,5772
1327	1,5769
1328	1,5933
1329	1,5957
1330	1,5981
1331	1,5801
1332	1,544
1333	1,4998
1334	1,4189
1335	1,2752
1336	1,2222
1337	1,0977
1338	1,1553
1339	1,0435
1340	1,2546
1341	1,3158
1342	1,4345
1343	1,5574
1344	1,6838
1345	1,7613
1346	1,8278
1347	1,8378
1348	1,8452
1349	1,8537
1350	1,8379
1351	1,8297
1352	1,8338
1353	1,808
1354	1,7978
1355	1,7766
1356	1,7392
1357	1,7068
1358	1,6712
1359	1,6072
1360	1,497
1361	1,3872
1362	1,2445
1363	1,068
1364	0,89346
1365	0,76582
1366	0,63774
1367	0,67583
1368	35,437
1369	15,622
1370	43,841
1371	16,856
1372	14,472
1373	23,823
1374	21,456
1375	19,107
1376	17,058
1377	21,093
1378	17,824
1379	19,752
1380	22,624
1381	26,09
1382	18,313
1383	19,101
1384	26,688
1385	18,758
1386	21,079
1387	17,593
1388	22,276
1389	15,502
1390	18,066
1391	17,329
1392	19,482
1393	24,084
1394	23,165
1395	21,053
1396	15,656
1397	15,362
1398	15,68
1399	20,968
1400	18,194
1401	24,212
1402	18,564
1403	16,004
1404	13,473
1405	16,539
1406	21,736
1407	18,761
1408	18,621
1409	14,3
1410	17,446
1411	16,803
1412	18,352
1413	24,295
1414	15,063
1415	24,364
1416	16,961
1417	17,859
1418	29,126
1419	22,493
1420	19,736
1421	15,1
1422	21,969
1423	19,676
1424	22,209
1425	24,715
1426	22,684
1427	21,171
1428	16,442
1429	18,078
1430	19,204
1431	16,859
1432	23,5
1433	17,258
1434	20,535
1435	13,159
1436	22,377
1437	26,08
1438	15,796
1439	22,08
1440	18,052
1441	16,752
1442	14,65
1443	19,033
1444	27,498
1445	13,052
1446	17,472
1447	17,044
1448	34,746
1449	16,582
1450	17,103
1451	18,816
1452	20,19
1453	20,471
1454	22,139
1455	42,906
1456	20,841
1457	16,952
1458	22,107
1459	34,473
1460	12,952
1461	19,691
1462	13,622
1463	12,158
1464	16,675
1465	20,784
1466	12,322
1467	24,222
1468	20,544
1469	14,941
1470	26,093
1471	20,391
1472	25,72
1473	24,176
1474	19,857
1475	20,7
1476	14,577
1477	15,173
1478	18,252
1479	38,525
1480	24,048
1481	13,699
1482	22,192
1483	19,221
1484	14,196
1485	14,3
1486	15,898
1487	22,975
1488	16,897
1489	7,0279
1490	17,368
1491	17,368
1492	15,783
1493	17,158
1494	30,554
1495	19,95
1496	17,969
1497	18,948
1498	11,504
1499	43,848
1500	16,598
1501	17,889
1502	9,5569
1503	18,632
1504	22,538
1505	16,773
1506	24,527
1507	20,246
1508	17,584
1509	23,838
1510	18,301
1511	16,385
1512	17,301
1513	15,988
1514	15,512
1515	31,582
1516	18,546
1517	20,383
1518	16,098
1519	18,856
1520	20,746
1521	28,544
1522	17,257
1523	20,412
1524	24,973
1525	19,793
1526	16,586
1527	21,285
1528	24,15
1529	19,435
1530	16,15
1531	17,013
1532	22,112
1533	27,341
1534	20,388
1535	18,941
1536	14,421
1537	23,388
1538	19,186
1539	8,7232
1540	23,319
1541	22,341
1542	21,648
1543	18,197
1544	15,875
1545	20,35
1546	17,089
1547	15,158
1548	17,715
1549	18,219
1550	16,696
1551	17,423
1552	16,73
1553	10,671
1554	34,54
1555	38,024
1556	33,469
1557	21,224
1558	46,397
1559	26,866
1560	23,355
1561	20,756
1562	23,222
1563	18,19
1564	26,24
1565	21,32
1566	19,147
1567	17,109
1568	18,043
1569	19,989
1570	26,772
1571	19,063
1572	26,322
1573	16,385
1574	18,194
1575	26,301
1576	13,598
1577	28,894
1578	20,94
1579	18,671
1580	24,241
1581	29,664
1582	14,19
1583	24,845
1584	28,38
1585	24,689
1586	16,253
1587	24,064
1588	16,51
1589	20,64
1590	19,329
1591	15,428
1592	22,064
1593	23,885
1594	16,688
1595	17,028
1596	17,225
1597	17,71
1598	15,165
1599	12,21
1600	20,304
1601	17,602
1602	18,592
1603	20,27
1604	21,743
1605	25,339
1606	16,142
1607	27,281
1608	22,672
1609	14,062
1610	25,42
1611	27,41
1612	16,599
1613	25,254
1614	26,896
1615	28,336
1616	17,136
1617	20,655
1618	16,051
1619	16,857
1620	18,723
1621	12,518
1622	21,181
1623	17,196
1624	21,923
1625	19,708
1626	34,114
1627	20,5
1628	18,108
1629	34,549
1630	30,508
1631	22,431
1632	25,034
1633	12,934
1634	21,267
1635	18,38
1636	23,012
1637	22,802
1638	27,983
1639	16,454
1640	20,81
1641	16,246
1642	18,629
1643	21,36
1644	20,704
1645	17,624
1646	33,404
1647	18,289
1648	13,528
1649	11,84
1650	16,377
1651	26,45
1652	11,55
1653	23,201
1654	15,47
1655	17,388
1656	28,785
1657	17,729
1658	22,585
1659	22,869
1660	15,796
1661	14,613
1662	18,911
1663	18,977
1664	25,343
1665	24,252
1666	21,553
1667	16,314
1668	14,791
1669	13,001
1670	14,872
1671	22,49
1672	23,305
1673	18,126
1674	15,881
1675	15,099
1676	14,285
1677	16,888
1678	25,758
1679	20,259
1680	16,694
1681	37,944
1682	18,262
1683	19,77
1684	18,806
1685	11,123
1686	27,162
1687	19,532
1688	18,841
1689	11,265
1690	26,717
1691	16,338
1692	18,517
1693	21,604
1694	20,583
1695	10,727
1696	26,41
1697	16,943
1698	10,866
1699	21,032
1700	16,448
1701	13,419
1702	32,119
1703	30,367
1704	18,862
1705	26,557
1706	22,215
1707	18,186
1708	25,134
1709	17,921
1710	14,509
1711	22,322
1712	14,281
1713	15,667
1714	27,989
1715	18,261
1716	23,209
1717	26,982
1718	14,919
1719	27,845
1720	24,776
1721	27,898
1722	20,41
1723	18,406
1724	19,903
1725	15,74
1726	27,203
1727	14,352
1728	16,428
1729	23,374
1730	17,694
1731	37,209
1732	23,218
1733	20,254
1734	10,244
1735	16,636
1736	16,041
1737	14,026
1738	22,208
1739	15,761
1740	24,193
1741	23,748
1742	18,443
1743	12,424
1744	9,1812
1745	21,801
1746	16,618
1747	25,633
1748	25,242
1749	11,424
1750	26,537
1751	23,84
1752	13,321
1753	12,227
1754	21,221
1755	16,622
1756	30,111
1757	23,758
1758	23,208
1759	20,403
1760	12,747
1761	11,335
1762	19,631
1763	19,097
1764	21,875
1765	13,447
1766	36,207
1767	23,12
1768	20,861
1769	16,038
1770	15,932
1771	16,94
1772	20,899
1773	29,621
1774	14,004
1775	9,0645
1776	8,7774
1777	34,519
1778	14,9
1779	39,399
1780	6,7239
1781	11,518
1782	15,5
1783	18,76
1784	16,45
1785	23,102
1786	12,569
1787	11,86
1788	12,051
1789	20,008
1790	33,314
1791	22,613
1792	32,802
1793	16,695
1794	19,829
1795	6,8621
1796	8,6529
1797	5,9069
1798	47,622
1799	31,77
1800	37,537
1801	37,024
1802	17,167
1803	15,486
1804	21,481
1805	29,257
1806	23,859
1807	31,779
1808	43,292
1809	26,112
1810	29,357
1811	15,559
1812	14,799
1813	13,02
1814	10,205
1815	19,955
1816	43,108
1817	22,398
1818	17,126
1819	24,412
1820	13,235
1821	16,249
1822	7,1416
1823	14,938
1824	50,067
1825	25,139
1826	7,7916
1827	12,098
1828	46,146
1829	13,544
1830	18,92
1831	35,386
1832	1,4435
1833	1,3604
1834	1,2969
1835	1,2376
1836	1,2286
1837	1,1516
1838	0,60565
1839	0,53994
1840	0,69471
1841	0,73157
1842	0,62099
1843	0,69536
1844	0,85247
1845	1,102
1846	1,395
1847	1,6016
1848	1,9843
1849	2,5007
1850	2,8365
1851	3,3176
1852	3,9348
1853	4,3291
1854	4,7386
1855	4,9892
1856	5,5163
1857	5,5077
1858	5,5494
1859	5,6723
1860	6,1518
1861	5,694
1862	5,2935
1863	4,7295
1864	4,5179
1865	4,013
1866	3,4082
1867	2,9514
1868	1,8631
1869	1,499
1870	1,7208
1871	1,5851
1872	1,4988
1873	1,4
1874	1,5486
1875	1,5636
1876	1,6728
1877	1,7365
1878	1,7822
1879	1,8104
1880	1,8211
1881	1,8243
1882	1,8175
1883	1,8117
1884	1,7972
1885	1,7739
1886	1,7466
1887	1,7147
1888	1,6758
1889	1,6234
1890	1,5614
1891	1,4739
1892	1,3647
1893	1,2281
1894	1,0964
1895	0,93819
1896	0,80986
1897	0,7191
1898	0,60222
1899	1,3987
1900	1,4066
1901	1,2756
1902	1,2039
1903	1,3081
1904	0,65272
1905	0,68958
1906	0,64585
1907	0,79337
1908	1,0515
1909	1,1256
1910	1,5186
1911	1,6949
1912	1,8968
1913	2,1082
1914	2,3158
1915	2,4755
1916	2,6149
1917	2,6956
1918	2,754
1919	2,8529
1920	2,8986
1921	2,9371
1922	2,951
1923	2,9681
1924	2,9259
1925	2,8432
1926	2,8093
1927	2,6342
1928	2,4627
1929	2,3439
1930	2,2566
1931	1,9572
1932	1,9059
1933	1,3013
1934	1,4144
1935	1,569
1936	1,6556
1937	1,7528
1938	1,7967
1939	1,8385
1940	1,8618
1941	1,8726
1942	1,8739
1943	1,8696
1944	1,8547
1945	1,8362
1946	1,8098
1947	1,7762
1948	1,7363
1949	1,6899
1950	1,6277
1951	1,5465
1952	1,4436
1953	1,3095
1954	1,216
1955	0,99512
1956	0,99568
1957	0,86773
1958	1,6295
1959	1,4525
1960	1,3123
1961	1,2803
1962	0,78143
1963	0,85015
1964	1,1261
1965	1,3268
1966	1,5368
1967	1,5879
1968	1,8713
1969	1,9445
1970	2,0492
1971	2,1279
1972	2,2021
1973	2,2709
1974	2,315
1975	2,338
1976	2,3399
1977	2,3765
1978	2,369
1979	2,3447
1980	2,2726
1981	2,2782
1982	2,2696
1983	1,8214
1984	1,9121
1985	2,0481
1986	1,7019
1987	1,6853
1988	1,4137
1989	1,4634
1990	1,5969
1991	1,7341
1992	1,8538
1993	1,8774
1994	1,9221
1995	1,9291
1996	1,9395
1997	1,9417
1998	1,9305
1999	1,9123
[truncated: 380,635 more rows]
