# Supplementary material for: Finite element analysis of root canal filling materials in retained primary molars with congenital tooth agenesis
Source: PeerJ. 2025 Oct 16;13:e20206. doi: 10.7717/peerj.20206 (PMC12535739; doi:10.7717/peerj.20206)
Supplement: Supplemental Information 3 [file peerj-13-20206-s003.txt]

Node Number	Equivalent (von-Mises) Stress (MPa)
1	35,552
2	33,016
3	26,602
4	28,023
5	31,276
6	30,818
7	36,632
8	32,042
9	28,323
10	35,142
11	34,219
12	36,397
13	35,283
14	43,345
15	40,952
16	37,665
17	41,728
18	37,409
19	40,791
20	43,828
21	41,885
22	42,763
23	37,742
24	38,827
25	42,2
26	41,748
27	33,458
28	41,417
29	31,53
30	39,542
31	27,929
32	29,723
33	35,859
34	38,512
35	23,719
36	31,91
37	22,271
38	21,078
39	26,405
40	17,502
41	17,214
42	22,491
43	25,069
44	11,793
45	16,155
46	17,368
47	20,806
48	10,636
49	12,153
50	14,438
51	15,761
52	12,681
53	11,767
54	10,89
55	13,051
56	13,305
57	11,905
58	14,749
59	17,667
60	13,8
61	14,822
62	15,318
63	17,205
64	12,897
65	13,82
66	14,311
67	21,23
68	16,973
69	21,485
70	31,355
71	11,677
72	9,5716
73	19,788
74	14,052
75	21,87
76	30,73
77	28,151
78	21,642
79	19,4
80	20,283
81	41,818
82	33,679
83	35,26
84	21,171
85	38,261
86	28,701
87	41,228
88	52,361
89	35,639
90	52,642
91	39,038
92	45,407
93	58,814
94	48,574
95	60,29
96	59,941
97	61,223
98	52,893
99	49,603
100	40,416
101	59,87
102	44,392
103	55,112
104	43,694
105	44,507
106	38,308
107	36,662
108	35,266
109	26,559
110	59,054
111	24,607
112	19,468
113	20,089
114	20,073
115	18,736
116	39,583
117	21,664
118	23,65
119	19,588
120	22,936
121	41,592
122	28,961
123	33,34
124	25,088
125	34,893
126	27,852
127	32,656
128	30,955
129	29,426
130	25,733
131	35,072
132	24,939
133	35,861
134	23,721
135	32,128
136	28,602
137	23,02
138	20,434
139	34,188
140	21,362
141	19,812
142	24,14
143	23,448
144	21,493
145	22,143
146	20,084
147	39,14
148	20,697
149	14,184
150	14,579
151	37,928
152	38,023
153	48,726
154	31,744
155	29,524
156	24,703
157	35,899
158	74,059
159	25,918
160	38,534
161	52,856
162	18,935
163	24,414
164	17,537
165	18,086
166	24,621
167	20,45
168	11,162
169	15,455
170	32,477
171	13,771
172	8,6643
173	7,6978
174	20,758
175	21,984
176	14,544
177	14,872
178	19,272
179	17,03
180	24,525
181	21,112
182	15,826
183	15,106
184	18,194
185	15,169
186	21,23
187	18,422
188	23,902
189	17,798
190	24,576
191	21,961
192	30,918
193	25,231
194	20,035
195	17,051
196	25,695
197	27,192
198	25,497
199	24,705
200	19,014
201	19,034
202	21,538
203	19,953
204	8,0398
205	8,7807
206	5,2322
207	5,5703
208	9,2836
209	5,7727
210	4,9072
211	4,3208
212	8,6285
213	11,17
214	12,664
215	9,6168
216	6,2948
217	11,486
218	12,554
219	7,0595
220	8,2052
221	11,499
222	12,694
223	11,226
224	6,5637
225	8,0422
226	8,8592
227	13,368
228	12,036
229	18,432
230	12,957
231	16,121
232	9,0062
233	12,089
234	18,505
235	10,581
236	13,076
237	14,414
238	9,3002
239	7,0449
240	10,539
241	7,9553
242	15,87
243	9,3255
244	14,987
245	10,331
246	14,194
247	43,904
248	53,979
249	48,315
250	44,65
251	38,471
252	40,888
253	53,07
254	46,394
255	61,804
256	64,621
257	48,605
258	50,033
259	54,46
260	60,443
261	65,402
262	55,937
263	61,41
264	57,574
265	62,471
266	54,937
267	56,154
268	61,046
269	51,861
270	47,576
271	52,489
272	43,883
273	47,448
274	44,996
275	42,31
276	36,498
277	36,854
278	38,191
279	39,416
280	33,143
281	32,431
282	29,961
283	31,103
284	25,933
285	29,968
286	26,148
287	28,209
288	21,314
289	23,96
290	21,983
291	24,361
292	19,418
293	21,509
294	22,058
295	20,914
296	23,56
297	25,878
298	20,188
299	22,224
300	14,674
301	15,491
302	13,646
303	13,973
304	12,499
305	19,291
306	51,305
307	29,564
308	19,712
309	10,913
310	16,277
311	21,098
312	13,631
313	13,553
314	12,524
315	26,037
316	14,767
317	16,25
318	21,199
319	14,621
320	12,065
321	20,592
322	13,666
323	14,693
324	16,783
325	18,079
326	15,607
327	21,37
328	16,275
329	19,768
330	15,495
331	16,827
332	23,629
333	14,657
334	20,278
335	17,847
336	26,485
337	18,513
338	19,876
339	20,141
340	18,749
341	16,192
342	19,133
343	14,786
344	11,787
345	14,992
346	18,958
347	50,117
348	40,108
349	45,985
350	18,427
351	16,375
352	18,877
353	22,064
354	28,438
355	28,377
356	21,895
357	18,488
358	16,004
359	22,632
360	22,234
361	21,967
362	30,667
363	22,727
364	15,496
365	16,355
366	36,215
367	36,015
368	54,197
369	29,306
370	45,951
371	18,986
372	13,258
373	30,521
374	35,147
375	24,787
376	31,622
377	18,84
378	25,78
379	26,663
380	34,898
381	21,986
382	5,0589
383	44,174
384	62,817
385	21,483
386	24,026
387	22,814
388	38,384
389	42,889
390	23,964
391	24,692
392	31,233
393	29,915
394	23,806
395	37,993
396	23,207
397	31,3
398	26,547
399	38,082
400	22,517
401	42,417
402	29,56
403	33,893
404	21,07
405	30,035
406	29,379
407	15,448
408	15,909
409	26,143
410	22,068
411	15,65
412	24,084
413	21,429
414	22,047
415	16,907
416	18,691
417	15,196
418	16,866
419	17,135
420	20,324
421	36,027
422	29,191
423	31,725
424	40,293
425	38,73
426	26,432
427	25,505
428	46,199
429	43,2
430	44,823
431	21,794
432	21,147
433	21,492
434	17,589
435	25,223
436	25,401
437	22,589
438	51,286
439	48,419
440	50,841
441	20,82
442	18,118
443	26,786
444	28,092
445	28,964
446	52,743
447	51,367
448	17,409
449	15,35
450	24,127
451	50,841
452	30,475
453	38,232
454	42,498
455	29,417
456	33,149
457	32,695
458	34,687
459	17,295
460	25,809
461	17,236
462	12,154
463	15,293
464	7,4864
465	13,09
466	9,818
467	9,8772
468	10,918
469	10,288
470	10,482
471	14,984
472	11,636
473	10,712
474	6,3945
475	5,7561
476	8,0764
477	4,8052
478	6,9314
479	5,4583
480	4,7556
481	13,42
482	12,741
483	14,261
484	15,653
485	16,224
486	20,673
487	16,773
488	16,469
489	18,394
490	12,09
491	10,212
492	13,99
493	46,74
494	45,989
495	34,133
496	44,842
497	22,931
498	23,658
499	10,168
500	13,834
501	7,5851
502	8,8491
503	11,011
504	10,04
505	6,2263
506	9,5521
507	4,8818
508	10,506
509	10,007
510	9,3551
511	12,19
512	13,411
513	15,956
514	16,194
515	25,701
516	9,8385
517	42,751
518	44,678
519	54,781
520	49,884
521	8,6345
522	9,3485
523	9,9941
524	7,7395
525	13,405
526	13,396
527	14,237
528	22,056
529	12,257
530	41,474
531	54,389
532	8,8866
533	8,2652
534	6,5183
535	10,063
536	15,152
537	17,035
538	17,073
539	16,811
540	17,622
541	19,357
542	34,633
543	51,93
544	9,4594
545	10,019
546	7,6681
547	28,748
548	32,694
549	55,774
550	10,097
551	7,0567
552	24,781
553	27,584
554	59,144
555	9,7653
556	7,6839
557	6,4938
558	17,753
559	21,404
560	57,199
561	10,383
562	9,2102
563	8,5874
564	8,1811
565	50,079
566	8,1721
567	49,
568	49,211
569	45,259
570	7,5377
571	45,599
572	24,404
573	20,682
574	24,838
575	41,609
576	33,727
577	38,121
578	10,708
579	32,174
580	30,03
581	11,571
582	9,8106
583	23,286
584	25,761
585	21,495
586	19,513
587	25,455
588	20,541
589	14,432
590	14,635
591	19,464
592	22,481
593	16,735
594	18,146
595	10,936
596	15,267
597	15,422
598	14,883
599	18,25
600	17,116
601	37,574
602	41,155
603	16,85
604	17,414
605	16,099
606	13,697
607	13,185
608	14,095
609	12,273
610	17,299
611	16,492
612	13,97
613	11,411
614	12,345
615	22,795
616	28,143
617	17,883
618	37,478
619	16,958
620	16,057
621	13,795
622	17,287
623	16,566
624	23,642
625	36,785
626	15,772
627	34,542
628	37,313
629	24,656
630	18,721
631	18,188
632	12,734
633	40,315
634	20,874
635	36,721
636	38,417
637	36,639
638	42,372
639	39,784
640	37,195
641	36,633
642	21,799
643	36,597
644	47,504
645	48,614
646	45,868
647	35,401
648	40,41
649	26,768
650	29,993
651	22,521
652	38,763
653	37,931
654	33,582
655	42,497
656	43,39
657	37,115
658	39,372
659	39,689
660	46,357
661	42,114
662	31,24
663	31,092
664	24,655
665	17,846
666	26,718
667	17,377
668	19,12
669	22,426
670	16,814
671	35,099
672	36,678
673	42,994
674	31,117
675	28,394
676	60,249
677	31,778
678	48,326
679	55,526
680	52,474
681	15,318
682	12,994
683	17,827
684	14,803
685	16,816
686	14,826
687	14,814
688	14,876
689	14,873
690	15,103
691	15,816
692	17,491
693	20,276
694	24,182
695	27,521
696	27,872
697	22,772
698	17,261
699	11,156
700	5,1252
701	7,7553
702	14,309
703	30,665
704	36,99
705	32,79
706	28,49
707	24,698
708	22,02
709	20,614
710	19,867
711	19,483
712	19,303
713	19,006
714	19,053
715	24,177
716	20,371
717	23,625
718	21,068
719	17,898
720	17,429
721	16,701
722	16,005
723	15,336
724	14,584
725	13,557
726	12,56
727	13,087
728	16,616
729	19,892
730	18,835
731	15,112
732	12,261
733	11,477
734	12,264
735	13,251
736	12,869
737	10,799
738	8,3161
739	6,6372
740	6,1108
741	6,4944
742	7,4462
743	8,755
744	10,227
745	11,686
746	13,456
747	12,532
748	13,664
749	14,158
750	14,974
751	15,599
752	15,991
753	16,063
754	15,821
755	15,243
756	14,472
757	13,752
758	5,7502
759	8,2796
760	8,623
761	9,0119
762	9,6043
763	10,159
764	10,458
765	10,38
766	9,4738
767	6,9919
768	3,8431
769	13,12
770	17,67
771	15,737
772	15,135
773	13,479
774	11,917
775	12,597
776	18,673
777	26,953
778	27,671
779	20,242
780	12,622
781	7,9807
782	7,125
783	7,6485
784	8,584
785	9,813
786	11,482
787	13,183
788	8,2622
789	10,246
790	11,92
791	13,03
792	14,292
793	15,041
794	15,53
795	16,099
796	16,276
797	16,722
798	8,5985
799	12,74
800	9,8877
801	11,096
802	13,068
803	13,617
804	14,6
805	15,354
806	15,885
807	16,172
808	16,189
809	15,95
810	15,361
811	14,568
812	9,1553
813	9,6957
814	8,2666
815	1,8928
816	10,626
817	10,581
818	11,652
819	17,114
820	14,81
821	14,473
822	14,501
823	9,0204
824	1,1195
825	0,92136
826	0,85444
827	1,0429
828	1,0373
829	1,0066
830	1,0742
831	1,1372
832	0,86641
833	1,3444
834	0,99983
835	1,4644
836	1,9159
837	0,7478
838	0,76253
839	0,83915
840	0,94573
841	0,85161
842	0,86714
843	0,64075
844	6,9989
845	9,6033
846	8,8178
847	7,8266
848	7,8395
849	7,5714
850	7,4744
851	8,1484
852	2,0662
853	11,015
854	12,893
855	15,854
856	14,206
857	12,283
858	11,807
859	9,9626
860	9,4246
861	11,426
862	6,6971e-003
863	1,7969e-002
864	2,9507e-003
865	1,7635e-002
866	9,5896e-003
867	0,4469
868	0,44111
869	0,51511
870	0,345
871	0,37368
872	0,19833
873	0,47996
874	4,4944
875	0,69333
876	2,7303e-002
877	0,33374
878	0,30387
879	3,7855e-003
880	0,51331
881	0,53118
882	27,423
883	29,717
884	31,471
885	32,949
886	34,133
887	34,359
888	38,07
889	35,718
890	28,776
891	22,768
892	16,903
893	23,908
894	13,376
895	12,82
896	6,6222
897	2,9172
898	14,113
899	19,623
900	19,973
901	20,565
902	20,312
903	18,594
904	16,527
905	17,105
906	15,367
907	0,17537
908	0,16948
909	0,33498
910	0,24394
911	1,3482e-003
912	0,33133
913	0,39188
914	0,4968
915	0,14387
916	0,38642
917	0,32717
918	0,4133
919	0,5673
920	0,27813
921	2,2783e-003
922	1,9896e-003
923	9,6505e-004
924	0,13139
925	0,23096
926	0,22472
927	19,226
928	16,588
929	13,395
930	10,893
931	9,2784
932	7,5934
933	6,9538
934	6,2003
935	3,7242
936	11,868
937	2,3601
938	10,539
939	10,522
940	9,6011
941	8,6012
942	7,5261
943	6,6402
944	5,7625
945	5,0986
946	0,44662
947	0,43654
948	0,38132
949	0,38665
950	0,43471
951	0,42985
952	0,50372
953	0,43697
954	0,5627
955	0,82134
956	0,63777
957	0,85586
958	1,1929
959	0,4682
960	0,71901
961	0,69433
962	0,64037
963	0,7057
964	0,75665
965	0,71714
966	4,672
967	5,7776
968	7,6636
969	8,0996
970	7,4839
971	7,4852
972	7,0109
973	8,1663
974	5,0475
975	7,3858
976	3,81
977	5,0792
978	15,498
979	9,6116
980	11,118
981	12,307
982	13,42
983	13,952
984	14,941
985	15,076
986	15,331
987	15,38
988	13,771
989	12,809
990	4,1469
991	6,0274
992	9,0515
993	11,947
994	12,842
995	12,95
996	14,524
997	15,561
998	17,153
999	15,535
1000	16,003
1001	15,503
1002	14,878
1003	14,354
1004	13,492
1005	12,74
1006	11,839
1007	11,03
1008	10,553
1009	9,6644
1010	8,9759
1011	8,1015
1012	7,4847
1013	6,8842
1014	6,4867
1015	5,9171
1016	5,0405
1017	3,7191
1018	2,1163
1019	21,482
1020	14,078
1021	13,576
1022	13,442
1023	13,756
1024	14,45
1025	15,209
1026	15,411
1027	15,602
1028	17,119
1029	19,457
1030	20,438
1031	19,358
1032	18,205
1033	18,505
1034	20,127
1035	19,702
1036	14,956
1037	10,762
1038	10,653
1039	10,322
1040	8,5568
1041	6,8752
1042	5,2217
1043	4,2928
1044	3,9092
1045	4,3255
1046	5,405
1047	9,1265
1048	10,271
1049	11,691
1050	17,476
1051	26,019
1052	28,328
1053	32,462
1054	37,296
1055	42,287
1056	49,564
1057	51,27
1058	54,483
1059	56,962
1060	65,25
1061	61,696
1062	62,548
1063	62,621
1064	72,501
1065	76,14
1066	70,012
1067	58,664
1068	55,367
1069	52,501
1070	46,071
1071	44,193
1072	38,353
1073	27,387
1074	26,106
1075	23,558
1076	14,43
1077	9,1075
1078	8,1016
1079	6,9393
1080	5,5822
1081	4,2951
1082	3,3779
1083	3,1714
1084	4,0163
1085	5,4816
1086	7,0138
1087	8,1316
1088	8,509
1089	8,5825
1090	9,1437
1091	10,17
1092	11,188
1093	11,581
1094	10,935
1095	9,3594
1096	8,6644
1097	9,3091
1098	10,557
1099	11,884
1100	12,979
1101	13,859
1102	14,73
1103	15,663
1104	16,649
1105	16,194
1106	4,8602
1107	8,1264
1108	9,3528
1109	8,8135
1110	12,326
1111	12,366
1112	12,512
1113	11,722
1114	10,534
1115	10,086
1116	9,3529
1117	8,6902
1118	8,1314
1119	7,3333
1120	8,1841
1121	8,5571
1122	9,1766
1123	9,7896
1124	9,9667
1125	10,549
1126	11,346
1127	11,437
1128	11,276
1129	10,998
1130	10,139
1131	8,8136
1132	7,5929
1133	6,6771
1134	4,4026
1135	1,1206
1136	1,3447
1137	1,5053
1138	1,711
1139	1,8325
1140	1,9567
1141	2,1068
1142	2,188
1143	2,2468
1144	2,2842
1145	2,2871
1146	2,2939
1147	2,2771
1148	2,2449
1149	2,2263
1150	2,2128
1151	2,1958
1152	2,1734
1153	2,1202
1154	2,0471
1155	1,939
1156	1,7969
1157	1,6548
1158	1,4597
1159	1,2498
1160	1,0612
1161	0,87333
1162	0,78658
1163	0,70769
1164	1,6827
1165	1,4707
1166	1,7794
1167	1,9069
1168	2,1054
1169	2,2747
1170	2,4294
1171	2,5381
1172	2,6264
1173	2,6825
1174	2,7047
1175	2,7189
1176	2,7191
1177	2,7001
1178	2,6905
1179	2,6706
1180	2,6501
1181	2,6188
1182	2,5664
1183	2,482
1184	2,3475
1185	2,2059
1186	1,9993
1187	1,7757
1188	1,5347
1189	1,3323
1190	1,0924
1191	0,89389
1192	0,81667
1193	2,7541
1194	7,732
1195	12,33
1196	17,091
1197	15,163
1198	16,39
1199	17,095
1200	16,396
1201	15,235
1202	13,464
1203	15,916
1204	16,115
1205	10,867
1206	7,5645
1207	7,3033
1208	9,324
1209	12,301
1210	12,171
1211	13,171
1212	14,642
1213	15,842
1214	17,098
1215	14,886
1216	13,6
1217	12,308
1218	10,671
1219	9,6273
1220	7,6427
1221	2,3152
1222	17,323
1223	17,137
1224	15,652
1225	15,419
1226	15,884
1227	16,868
1228	17,943
1229	19,033
1230	19,42
1231	19,067
1232	18,505
1233	18,215
1234	18,238
1235	18,26
1236	17,918
1237	17,5
1238	17,35
1239	17,832
1240	18,356
1241	17,212
1242	14,943
1243	12,208
1244	9,3361
1245	7,1562
1246	5,6149
1247	5,0443
1248	5,3515
1249	6,6859
1250	6,9771
1251	16,784
1252	16,135
1253	14,873
1254	14,337
1255	14,404
1256	15,255
1257	18,167
1258	23,648
1259	32,889
1260	41,999
1261	41,075
1262	31,648
1263	19,75
1264	17,163
1265	22,108
1266	26,288
1267	24,427
1268	30,529
1269	31,888
1270	19,641
1271	13,31
1272	11,139
1273	10,994
1274	10,958
1275	10,832
1276	10,625
1277	10,495
1278	10,535
1279	10,69
1280	15,307
1281	14,776
1282	14,329
1283	14,062
1284	13,941
1285	14,232
1286	14,832
1287	16,258
1288	18,976
1289	22,614
1290	22,295
1291	18,858
1292	13,6
1293	9,8243
1294	6,9708
1295	3,552
1296	7,4576
1297	25,554
1298	36,737
1299	33,861
1300	27,578
1301	23,505
1302	21,363
1303	20,235
1304	19,532
1305	19,259
1306	19,194
1307	19,728
1308	20,267
1309	0,8379
1310	0,85128
1311	0,99784
1312	1,1306
1313	1,3472
1314	1,5329
1315	1,7086
1316	1,8624
1317	1,9629
1318	2,0245
1319	2,0716
1320	2,0962
1321	2,1154
1322	2,1289
1323	2,1519
1324	2,1567
1325	2,1636
1326	2,1592
1327	2,1754
1328	2,1703
1329	2,1636
1330	2,1274
1331	2,0642
1332	1,9912
1333	1,8707
1334	1,6715
1335	1,5934
1336	1,4285
1337	1,5109
1338	1,3247
1339	1,5922
1340	1,6754
1341	1,8271
1342	1,9982
1343	2,172
1344	2,282
1345	2,3811
1346	2,4074
1347	2,4246
1348	2,4441
1349	2,4285
1350	2,4246
1351	2,4325
1352	2,4106
1353	2,408
1354	2,3949
1355	2,3644
1356	2,3426
1357	2,3132
1358	2,2439
1359	2,1097
1360	1,9684
1361	1,7697
1362	1,5384
1363	1,2945
1364	1,1203
1365	0,94153
1366	1,0051
1367	34,316
1368	15,313
1369	42,621
1370	19,319
1371	13,728
1372	23,788
1373	20,749
1374	19,253
1375	17,264
1376	20,778
1377	17,661
1378	19,645
1379	22,631
1380	25,096
1381	17,888
1382	18,042
1383	26,146
1384	18,895
1385	20,81
1386	17,837
1387	21,917
1388	15,79
1389	17,468
1390	17,255
1391	19,639
1392	22,893
1393	22,619
1394	21,154
1395	15,548
1396	14,354
1397	15,83
1398	21,041
1399	17,97
1400	23,711
1401	18,5
1402	16,024
1403	13,75
1404	16,507
1405	21,216
1406	18,416
1407	18,835
1408	14,251
1409	17,623
1410	16,287
1411	18,246
1412	23,511
1413	15,424
1414	23,718
1415	15,972
1416	17,357
1417	28,425
1418	21,494
1419	19,118
1420	14,89
1421	21,991
1422	19,392
1423	22,143
1424	24,549
1425	22,5
1426	21,259
1427	16,369
1428	18,221
1429	17,912
1430	17,134
1431	23,463
1432	16,448
1433	20,128
1434	11,682
1435	21,321
1436	26,383
1437	15,934
1438	22,11
1439	18,228
1440	17,032
1441	14,893
1442	19,23
1443	30,796
1444	13,237
1445	17,195
1446	16,815
1447	35,006
1448	16,843
1449	17,112
1450	18,021
1451	20,325
1452	20,543
1453	22,188
1454	43,489
1455	19,977
1456	15,806
1457	21,573
1458	32,871
1459	12,976
1460	19,808
1461	13,728
1462	12,541
1463	16,918
1464	21,73
1465	12,507
1466	24,081
1467	20,044
1468	15,145
1469	30,274
1470	20,532
1471	24,846
1472	24,001
1473	19,861
1474	20,447
1475	14,807
1476	15,393
1477	17,935
1478	36,882
1479	23,876
1480	14,099
1481	25,21
1482	18,092
1483	13,637
1484	14,035
1485	16,026
1486	22,125
1487	16,107
1488	8,7292
1489	17,75
1490	17,179
1491	16,284
1492	16,119
1493	30,155
1494	19,755
1495	17,903
1496	19,067
1497	11,632
1498	43,986
1499	16,26
1500	18,003
1501	9,9324
1502	18,801
1503	22,348
1504	16,722
1505	23,807
1506	19,976
1507	17,123
1508	23,466
1509	18,491
1510	15,786
1511	17,528
1512	16,071
1513	15,696
1514	31,148
1515	15,84
1516	20,521
1517	16,042
1518	19,543
1519	20,273
1520	27,561
1521	16,585
1522	20,316
1523	24,481
1524	19,946
1525	15,276
1526	21,351
1527	23,145
1528	19,59
1529	16,524
1530	16,823
1531	22,171
1532	25,373
1533	19,749
1534	18,628
1535	14,929
1536	22,752
1537	18,736
1538	7,8297
1539	26,472
1540	21,716
1541	21,214
1542	18,41
1543	15,999
1544	19,615
1545	17,371
1546	13,99
1547	17,665
1548	18,368
1549	17,009
1550	16,875
1551	15,873
1552	10,911
1553	33,799
1554	37,347
1555	31,478
1556	19,779
1557	45,074
1558	27,806
1559	23,135
1560	21,509
1561	23,995
1562	18,905
1563	27,444
1564	22,031
1565	19,641
1566	15,747
1567	17,7
1568	20,633
1569	26,44
1570	19,291
1571	27,763
1572	15,048
1573	18,932
1574	27,296
1575	14,233
1576	30,394
1577	21,696
1578	19,478
1579	25,172
1580	31,869
1581	14,713
1582	25,73
1583	29,69
1584	23,913
1585	16,859
1586	26,059
1587	17,243
1588	21,028
1589	19,976
1590	16,04
1591	23,212
1592	23,908
1593	15,902
1594	16,596
1595	17,671
1596	18,123
1597	15,734
1598	9,4955
1599	21,117
1600	17,64
1601	19,242
1602	19,983
1603	22,755
1604	26,937
1605	15,179
1606	28,393
1607	23,454
1608	12,572
1609	25,895
1610	28,815
1611	17,17
1612	26,124
1613	28,736
1614	30,071
1615	17,618
1616	19,949
1617	16,784
1618	17,753
1619	19,999
1620	13,541
1621	22,211
1622	17,513
1623	22,737
1624	20,311
1625	36,827
1626	21,426
1627	19,204
1628	39,396
1629	33,611
1630	23,208
1631	25,951
1632	13,426
1633	22,143
1634	19,005
1635	23,315
1636	24,395
1637	29,171
1638	15,361
1639	20,868
1640	15,792
1641	18,631
1642	20,409
1643	21,537
1644	18,714
1645	37,455
1646	19,067
1647	14,051
1648	9,0016
1649	16,9
1650	26,926
1651	11,942
1652	24,406
1653	11,34
1654	17,588
1655	30,112
1656	18,395
1657	21,433
1658	23,67
1659	14,837
1660	15,275
1661	19,598
1662	20,28
1663	25,053
1664	25,101
1665	22,302
1666	14,452
1667	13,543
1668	10,872
1669	15,486
1670	24,01
1671	24,12
1672	18,513
1673	16,754
1674	15,648
1675	14,785
1676	17,484
1677	27,675
1678	20,515
1679	16,524
1680	41,02
1681	18,415
1682	21,261
1683	19,245
1684	13,073
1685	28,757
1686	18,143
1687	19,247
1688	7,9428
1689	25,889
1690	17,039
1691	17,904
1692	23,418
1693	21,184
1694	9,8283
1695	26,418
1696	17,341
1697	11,176
1698	21,753
1699	15,692
1700	13,969
1701	34,642
1702	32,766
1703	19,553
1704	26,815
1705	22,19
1706	18,843
1707	26,031
1708	18,467
1709	15,142
1710	22,571
1711	16,951
1712	16,517
1713	29,064
1714	18,797
1715	22,672
1716	28,026
1717	18,169
1718	28,919
1719	25,968
1720	30,007
1721	22,057
1722	19,172
1723	18,359
1724	17,561
1725	29,684
1726	15,01
1727	17,144
1728	24,826
1729	18,232
1730	43,61
1731	24,724
1732	21,03
1733	7,0708
1734	17,022
1735	16,653
1736	10,915
1737	22,875
1738	16,383
1739	25,471
1740	24,468
1741	19,076
1742	13,008
1743	5,4739
1744	23,02
1745	17,007
1746	25,118
1747	25,318
1748	11,789
1749	27,497
1750	24,566
1751	10,553
1752	9,5391
1753	21,995
1754	16,521
1755	32,973
1756	24,113
1757	24,121
1758	21,086
1759	9,8216
1760	11,654
1761	19,599
1762	18,844
1763	21,593
1764	14,358
1765	41,197
1766	24,115
1767	21,928
1768	15,225
1769	16,355
1770	17,692
1771	21,677
1772	33,687
1773	13,862
1774	14,729
1775	11,934
1776	29,491
1777	15,476
1778	41,142
1779	6,6376
1780	9,3141
1781	10,536
1782	15,596
1783	10,886
1784	24,581
1785	12,722
1786	13,084
1787	13,651
1788	28,268
1789	36,575
1790	21,016
1791	35,859
1792	16,687
1793	17,444
1794	6,4427
1795	6,7807
1796	5,373
1797	48,233
1798	32,853
1799	37,063
1800	39,226
1801	19,283
1802	16,219
1803	21,089
1804	19,556
1805	33,
1806	40,303
1807	24,735
1808	28,239
1809	14,402
1810	17,932
1811	13,917
1812	12,876
1813	17,493
1814	39,089
1815	22,794
1816	12,064
1817	24,145
1818	13,675
1819	18,306
1820	9,8031
1821	15,31
1822	52,07
1823	27,143
1824	9,5232
1825	12,191
1826	47,304
1827	9,482
1828	21,195
1829	38,346
1830	1,7464
1831	1,6834
1832	1,5014
1833	1,5444
1834	1,5984
1835	1,4553
1836	0,89163
1837	0,78742
1838	1,0049
1839	1,0494
1840	0,87836
1841	0,95647
1842	0,99596
1843	1,4581
1844	1,6596
1845	1,8558
1846	2,4773
1847	2,9745
1848	3,3931
1849	4,1571
1850	4,6425
1851	5,2405
1852	5,6359
1853	5,9117
1854	6,507
1855	6,4744
1856	6,4958
1857	6,5294
1858	7,054
1859	6,4789
1860	6,012
1861	5,2433
1862	5,0067
1863	4,4654
1864	3,731
1865	3,2201
1866	2,2672
1867	2,5997
1868	2,0009
1869	1,743
1870	1,8927
1871	1,7796
1872	1,958
1873	1,9946
1874	2,1425
1875	2,2346
1876	2,3033
1877	2,3491
1878	2,3731
1879	2,3851
1880	2,3859
1881	2,3859
1882	2,3778
1883	2,3602
1884	2,3402
1885	2,3145
1886	2,2811
1887	2,2288
1888	2,1627
1889	2,0584
1890	1,9195
1891	1,74
1892	1,5653
1893	1,3464
1894	1,1732
1895	1,0517
1896	0,88464
1897	1,7141
1898	1,7431
1899	1,5955
1900	1,5088
1901	1,6376
1902	0,94918
1903	0,99558
1904	0,92041
1905	1,114
1906	1,4483
1907	1,5505
1908	1,9992
1909	2,2634
1910	2,5267
1911	2,7845
1912	3,0183
1913	3,2193
1914	3,369
1915	3,4403
1916	3,4827
1917	3,5636
1918	3,62
1919	3,6388
1920	3,6358
1921	3,6463
1922	3,5845
1923	3,5006
1924	3,4092
1925	3,226
1926	3,0149
1927	2,8699
1928	2,7502
1929	2,3332
1930	2,3756
1931	1,6354
1932	1,6849
1933	1,9908
1934	2,102
1935	2,236
1936	2,3019
1937	2,3647
1938	2,4037
1939	2,4263
1940	2,4358
1941	2,4394
1942	2,4312
1943	2,419
1944	2,3992
1945	2,3718
1946	2,3369
1947	2,2946
1948	2,2293
1949	2,1359
1950	2,0088
1951	1,8347
1952	1,7176
1953	1,4098
1954	1,4266
1955	1,2527
1956	2,0046
1957	1,828
1958	1,6377
1959	1,6031
1960	1,108
1961	1,1851
1962	1,5637
1963	1,8263
1964	2,0988
1965	2,1473
1966	2,5153
1967	2,5921
1968	2,7076
1969	2,7868
1970	2,8567
1971	2,9206
1972	2,9565
1973	2,9652
1974	2,9577
1975	2,9879
1976	2,9698
1977	2,9333
1978	2,8454
1979	2,8451
1980	2,8261
1981	2,2605
1982	2,3731
1983	2,5362
1984	2,1043
1985	2,079
1986	1,7729
1987	1,8451
1988	2,0727
1989	2,1958
1990	2,3564
1991	2,3933
1992	2,4594
1993	2,4772
1994	2,4987
1995	2,5108
1996	2,5061
1997	2,4956
1998	2,4773
1999	2,4513
[truncated: 377,854 more rows]
