# Supplementary material for: Finite element analysis of root canal filling materials in retained primary molars with congenital tooth agenesis
Source: PeerJ. 2025 Oct 16;13:e20206. doi: 10.7717/peerj.20206 (PMC12535739; doi:10.7717/peerj.20206)
Supplement: Supplemental Information 4 [file peerj-13-20206-s004.txt]

Node Number	Equivalent (von-Mises) Stress (MPa)
1	33,346
2	33,33
3	25,867
4	26,648
5	33,921
6	30,912
7	37,208
8	31,201
9	30,894
10	35,585
11	33,68
12	34,483
13	38,152
14	38,629
15	45,422
16	41,73
17	38,157
18	42,324
19	39,561
20	42,4
21	45,443
22	43,179
23	43,087
24	40,175
25	43,199
26	42,973
27	43,035
28	35,062
29	41,471
30	33,306
31	39,179
32	29,057
33	31,146
34	35,109
35	37,788
36	24,667
37	31,031
38	22,855
39	21,877
40	25,303
41	17,356
42	17,364
43	21,331
44	24,075
45	11,167
46	16,116
47	15,475
48	19,164
49	10,4
50	11,935
51	13,832
52	14,314
53	11,484
54	12,712
55	10,044
56	12,063
57	11,365
58	11,522
59	14,872
60	17,283
61	14,471
62	15,12
63	15,493
64	17,404
65	14,198
66	13,863
67	14,202
68	21,705
69	17,08
70	23,699
71	27,393
72	14,19
73	17,597
74	19,285
75	14,377
76	21,096
77	30,108
78	24,84
79	21,638
80	19,493
81	20,452
82	39,806
83	33,665
84	32,743
85	23,72
86	38,525
87	31,423
88	41,984
89	52,766
90	37,108
91	52,946
92	42,329
93	46,4
94	59,866
95	50,26
96	60,332
97	60,971
98	60,515
99	50,329
100	50,859
101	45,484
102	59,496
103	45,84
104	57,76
105	44,44
106	44,66
107	38,405
108	36,477
109	34,924
110	26,06
111	54,798
112	24,854
113	19,44
114	19,753
115	19,736
116	18,685
117	39,698
118	21,177
119	20,522
120	17,575
121	21,364
122	41,476
123	28,838
124	29,953
125	22,988
126	33,73
127	27,672
128	31,946
129	28,995
130	28,426
131	24,955
132	33,312
133	23,409
134	33,564
135	22,984
136	31,662
137	26,418
138	21,901
139	18,924
140	32,31
141	21,492
142	22,479
143	21,136
144	21,79
145	19,066
146	20,277
147	18,986
148	33,485
149	18,608
150	14,375
151	14,221
152	32,709
153	33,082
154	41,416
155	26,311
156	25,473
157	22,914
158	29,898
159	63,027
160	23,586
161	32,124
162	44,895
163	18,625
164	22,953
165	16,558
166	18,178
167	23,651
168	22,908
169	12,562
170	14,882
171	33,175
172	14,016
173	8,6119
174	10,547
175	20,453
176	19,856
177	14,217
178	14,759
179	17,533
180	17,978
181	25,328
182	18,862
183	16,828
184	16,151
185	18,624
186	15,611
187	18,538
188	17,147
189	22,232
190	16,673
191	20,772
192	21,16
193	25,908
194	21,813
195	18,871
196	14,584
197	22,113
198	25,988
199	21,553
200	24,957
201	17,014
202	18,777
203	18,015
204	18,293
205	6,4965
206	6,9447
207	5,6916
208	6,7632
209	7,6158
210	6,182
211	5,4403
212	5,8457
213	6,7924
214	9,2739
215	8,5189
216	7,9125
217	6,7589
218	9,9009
219	11,777
220	6,9667
221	7,4163
222	11,204
223	13,292
224	11,522
225	7,4714
226	10,646
227	9,0105
228	14,729
229	13,981
230	18,484
231	16,579
232	11,791
233	13,485
234	20,86
235	14,223
236	16,432
237	19,853
238	16,081
239	14,885
240	16,708
241	12,48
242	14,775
243	11,399
244	16,332
245	13,15
246	16,294
247	40,275
248	50,907
249	45,629
250	45,25
251	35,248
252	40,63
253	49,406
254	43,881
255	57,631
256	61,36
257	49,872
258	48,261
259	53,374
260	56,158
261	56,401
262	53,784
263	56,824
264	55,23
265	60,884
266	49,987
267	53,24
268	59,302
269	49,082
270	46,214
271	49,955
272	40,871
273	43,532
274	43,097
275	41,465
276	34,068
277	34,767
278	38,423
279	37,616
280	31,899
281	32,715
282	27,636
283	29,392
284	25,428
285	29,97
286	26,974
287	27,859
288	19,772
289	23,484
290	22,856
291	23,152
292	18,515
293	19,678
294	25,453
295	28,022
296	19,468
297	21,096
298	19,965
299	17,807
300	14,022
301	14,412
302	14,567
303	13,548
304	11,578
305	18,231
306	45,786
307	25,726
308	18,732
309	10,237
310	18,246
311	22,278
312	13,296
313	10,491
314	12,824
315	14,571
316	14,573
317	15,441
318	16,644
319	12,027
320	11,978
321	12,781
322	13,009
323	15,596
324	17,382
325	16,32
326	16,475
327	20,582
328	17,803
329	19,062
330	15,616
331	15,461
332	20,741
333	13,695
334	17,007
335	17,48
336	20,895
337	17,689
338	20,422
339	20,43
340	17,435
341	16,899
342	19,384
343	18,179
344	14,859
345	16,701
346	20,548
347	56,329
348	44,359
349	44,881
350	19,276
351	20,815
352	20,891
353	25,317
354	29,73
355	31,347
356	25,982
357	29,39
358	23,837
359	22,266
360	30,157
361	28,606
362	31,452
363	34,307
364	28,719
365	20,039
366	22,853
367	38,379
368	36,293
369	54,831
370	30,109
371	46,928
372	24,04
373	18,786
374	31,834
375	34,975
376	29,097
377	29,115
378	18,393
379	25,496
380	30,291
381	29,827
382	24,273
383	10,226
384	43,486
385	61,357
386	18,407
387	18,953
388	17,372
389	36,367
390	37,274
391	20,417
392	18,791
393	25,675
394	25,685
395	21,861
396	40,254
397	21,541
398	33,49
399	23,65
400	35,611
401	20,934
402	41,005
403	35,519
404	38,463
405	16,743
406	24,059
407	24,062
408	16,476
409	13,985
410	24,322
411	18,053
412	12,93
413	23,021
414	21,112
415	19,48
416	17,607
417	20,368
418	15,023
419	15,525
420	15,204
421	18,523
422	30,333
423	26,276
424	26,931
425	37,06
426	34,619
427	24,583
428	24,559
429	43,724
430	39,207
431	43,23
432	19,524
433	18,805
434	16,958
435	17,291
436	22,898
437	25,594
438	22,233
439	49,096
440	46,148
441	47,575
442	18,115
443	17,671
444	26,251
445	28,334
446	31,482
447	50,725
448	50,771
449	16,497
450	16,288
451	23,245
452	48,456
453	32,049
454	38,669
455	37,532
456	27,547
457	33,748
458	34,323
459	31,501
460	16,993
461	25,839
462	18,142
463	16,153
464	18,023
465	14,224
466	17,918
467	13,717
468	14,691
469	16,806
470	16,338
471	17,487
472	19,602
473	15,608
474	15,623
475	9,076
476	8,1955
477	8,9868
478	6,0774
479	7,0897
480	6,023
481	5,572
482	14,956
483	13,985
484	13,031
485	16,643
486	17,31
487	17,046
488	17,255
489	16,62
490	16,853
491	13,599
492	11,132
493	12,099
494	44,991
495	45,218
496	35,06
497	45,368
498	22,689
499	21,763
500	14,686
501	16,133
502	10,819
503	12,607
504	14,325
505	8,717
506	6,2794
507	7,7658
508	5,1291
509	11,191
510	11,314
511	9,2183
512	12,563
513	14,446
514	17,061
515	15,877
516	23,395
517	10,776
518	40,857
519	42,727
520	55,82
521	50,927
522	8,1179
523	10,963
524	9,5231
525	6,7124
526	13,439
527	14,093
528	15,37
529	22,011
530	11,132
531	38,924
532	56,296
533	8,2718
534	7,8798
535	8,4632
536	10,048
537	15,039
538	16,578
539	17,598
540	17,189
541	17,817
542	19,856
543	32,734
544	54,278
545	8,274
546	8,0724
547	7,3067
548	27,223
549	30,417
550	55,969
551	8,1324
552	7,0364
553	22,091
554	25,434
555	59,208
556	8,7018
557	7,2867
558	4,9005
559	16,317
560	19,071
561	57,376
562	9,4313
563	7,5008
564	7,9525
565	9,2252
566	50,648
567	6,1581
568	49,095
569	49,253
570	43,912
571	9,4141
572	45,47
573	18,967
574	20,371
575	20,87
576	41,9
577	32,546
578	39,62
579	9,5254
580	29,361
581	26,925
582	9,8539
583	8,4136
584	24,257
585	27,839
586	19,902
587	22,827
588	25,361
589	18,527
590	14,279
591	14,155
592	18,505
593	21,523
594	15,648
595	17,814
596	10,785
597	15,651
598	14,987
599	14,319
600	18,181
601	15,125
602	39,887
603	38,586
604	14,385
605	16,48
606	14,987
607	13,238
608	12,868
609	13,105
610	10,461
611	17,628
612	15,261
613	13,119
614	10,922
615	12,275
616	20,854
617	27,237
618	17,884
619	32,369
620	16,178
621	14,692
622	13,538
623	14,634
624	15,359
625	23,143
626	35,081
627	14,836
628	34,105
629	39,699
630	28,262
631	18,556
632	16,622
633	12,334
634	47,498
635	20,712
636	34,594
637	36,834
638	40,875
639	44,05
640	41,191
641	40,228
642	38,411
643	22,595
644	35,471
645	49,535
646	49,514
647	48,513
648	35,911
649	42,126
650	27,068
651	31,559
652	24,519
653	35,967
654	33,963
655	35,798
656	41,487
657	43,476
658	35,11
659	38,481
660	36,882
661	49,106
662	40,528
663	30,015
664	32,822
665	21,409
666	18,684
667	26,473
668	16,134
669	17,177
670	21,499
671	15,05
672	32,879
673	32,917
674	45,938
675	32,147
676	32,709
677	58,582
678	38,11
679	48,373
680	42,878
681	74,464
682	14,88
683	12,285
684	17,276
685	13,893
686	16,767
687	13,866
688	13,656
689	13,562
690	13,492
691	13,727
692	14,476
693	16,143
694	18,861
695	22,587
696	25,585
697	25,211
698	19,555
699	14,89
700	10,141
701	4,7333
702	3,1344
703	10,167
704	27,359
705	33,337
706	29,263
707	25,663
708	22,572
709	20,296
710	19,079
711	18,44
712	18,177
713	18,2
714	18,026
715	18,545
716	24,668
717	20,34
718	23,818
719	21,008
720	17,425
721	17,058
722	16,464
723	15,936
724	15,518
725	15,142
726	14,603
727	14,058
728	14,51
729	17,274
730	20,081
731	19,042
732	15,411
733	12,768
734	12,388
735	13,629
736	14,789
737	14,073
738	11,407
739	8,548
740	6,8212
741	6,3098
742	6,5598
743	7,2915
744	8,361
745	9,6094
746	10,84
747	12,646
748	13,62
749	13,111
750	13,826
751	14,776
752	15,571
753	16,101
754	16,32
755	16,192
756	15,818
757	15,184
758	14,701
759	6,458
760	8,422
761	8,3243
762	8,4489
763	8,8264
764	9,2349
765	9,5235
766	9,604
767	9,0733
768	7,4096
769	6,2887
770	13,151
771	17,103
772	10,402
773	13,172
774	11,942
775	10,634
776	11,053
777	17,18
778	25,82
779	27,498
780	21,27
781	14,662
782	10,401
783	9,3433
784	9,5021
785	10,165
786	11,192
787	12,664
788	14,273
789	8,5578
790	10,333
791	11,885
792	13,061
793	14,253
794	14,986
795	15,527
796	16,121
797	16,366
798	16,7
799	7,4303
800	12,223
801	9,0577
802	10,45
803	13,883
804	13,268
805	14,368
806	15,272
807	15,926
808	16,33
809	16,462
810	16,293
811	15,854
812	15,165
813	9,1721
814	10,546
815	8,9472
816	1,8328
817	9,7809
818	9,7711
819	10,633
820	15,032
821	12,894
822	12,473
823	12,287
824	7,5011
825	0,87971
826	0,76798
827	0,69591
828	0,7951
829	0,79397
830	0,79849
831	0,8538
832	0,89985
833	0,66533
834	1,0522
835	0,88336
836	1,1274
837	1,7063
838	0,56889
839	0,5767
840	0,63068
841	0,70871
842	0,6356
843	0,63976
844	0,47136
845	5,4042
846	7,2194
847	6,7213
848	6,0754
849	6,1802
850	6,0766
851	6,2401
852	6,8682
853	1,3382
854	7,4529
855	8,5885
856	10,41
857	9,2125
858	7,9488
859	7,7613
860	7,3322
861	8,4227
862	10,974
863	5,1216e-003
864	1,3759e-002
865	2,218e-003
866	1,3259e-002
867	7,1628e-003
868	0,33206
869	0,32185
870	0,38577
871	0,27063
872	0,29494
873	0,39759
874	0,36909
875	3,8237
876	0,54363
877	2,228e-002
878	0,26916
879	9,4425e-003
880	3,0605e-003
881	0,40738
882	0,42051
883	27,05
884	28,123
885	29,102
886	29,691
887	30,283
888	30,101
889	32,771
890	30,465
891	24,453
892	19,21
893	17,689
894	24,135
895	12,949
896	12,924
897	7,3469
898	2,2732
899	10,83
900	15,123
901	15,726
902	16,499
903	16,371
904	15,302
905	13,976
906	14,381
907	13,879
908	0,11785
909	0,11461
910	0,22753
911	0,16766
912	9,5503e-004
913	0,23173
914	0,27754
915	0,36334
916	8,6206e-002
917	0,24153
918	0,20842
919	0,26996
920	0,37072
921	0,18243
922	1,7141e-003
923	1,2383e-003
924	6,313e-004
925	7,5118e-002
926	0,1341
927	0,13376
928	19,981
929	17,822
930	14,938
931	12,478
932	10,346
933	7,9177
934	6,038
935	4,4627
936	2,7076
937	11,193
938	2,2047
939	9,5445
940	9,8571
941	8,9685
942	8,0869
943	7,2054
944	6,1631
945	5,1349
946	4,1865
947	0,2754
948	0,30304
949	0,21956
950	0,21726
951	0,24759
952	0,24993
953	0,29488
954	0,26259
955	0,37477
956	0,51765
957	0,40872
958	0,56184
959	1,0903
960	0,31623
961	0,48943
962	0,47547
963	0,44284
964	0,49134
965	0,53416
966	0,5311
967	3,7539
968	4,374
969	5,9198
970	7,3157
971	6,1001
972	6,0493
973	5,6952
974	6,5626
975	4,3875
976	7,7126
977	4,1534
978	5,5186
979	15,242
980	9,674
981	11,081
982	12,236
983	13,336
984	13,946
985	14,721
986	15,042
987	15,307
988	15,319
989	13,359
990	12,119
991	2,5656
992	3,5779
993	5,2662
994	6,9424
995	6,9055
996	6,889
997	7,3182
998	7,4933
999	7,8861
1000	6,7934
1001	6,4682
1002	5,858
1003	5,2831
1004	4,8743
1005	4,7131
1006	4,7713
1007	5,0317
1008	5,5093
1009	6,208
1010	6,7162
1011	7,083
1012	7,5
1013	7,8492
1014	7,692
1015	7,7624
1016	7,5269
1017	6,7572
1018	4,7987
1019	2,9205
1020	21,51
1021	14,654
1022	14,299
1023	14,142
1024	14,345
1025	14,875
1026	15,445
1027	15,538
1028	15,743
1029	17,215
1030	19,258
1031	19,853
1032	18,579
1033	17,236
1034	17,606
1035	19,724
1036	20,003
1037	15,94
1038	11,31
1039	9,9833
1040	9,4655
1041	8,1727
1042	6,8875
1043	5,6637
1044	4,9774
1045	4,7918
1046	5,1936
1047	5,9677
1048	9,1448
1049	8,3318
1050	9,5846
1051	14,3
1052	21,044
1053	22,955
1054	26,31
1055	30,265
1056	34,611
1057	38,41
1058	41,3
1059	44,73
1060	47,082
1061	54,117
1062	51,738
1063	52,367
1064	53,072
1065	61,377
1066	64,639
1067	59,774
1068	50,373
1069	48,154
1070	45,217
1071	39,89
1072	38,206
1073	33,639
1074	26,628
1075	22,956
1076	20,621
1077	12,626
1078	8,7468
1079	7,9414
1080	6,8548
1081	5,704
1082	4,7041
1083	4,1009
1084	4,0437
1085	4,7923
1086	6,1516
1087	7,6719
1088	8,9321
1089	9,5981
1090	9,9949
1091	10,616
1092	11,443
1093	12,073
1094	12,115
1095	11,644
1096	10,981
1097	11,154
1098	11,879
1099	12,619
1100	13,325
1101	13,895
1102	14,399
1103	15,024
1104	15,816
1105	16,808
1106	16,183
1107	3,9493
1108	6,3964
1109	7,2932
1110	6,7922
1111	9,5403
1112	9,4195
1113	9,4799
1114	8,9489
1115	7,9099
1116	7,7197
1117	7,3635
1118	6,9969
1119	6,7697
1120	6,7352
1121	6,9202
1122	7,1424
1123	7,4697
1124	7,8155
1125	7,6408
1126	7,9469
1127	8,6226
1128	8,6154
1129	7,9965
1130	8,4412
1131	7,7098
1132	6,7308
1133	5,9449
1134	5,227
1135	3,5749
1136	0,85715
1137	1,0289
1138	1,1505
1139	1,3019
1140	1,3872
1141	1,4722
1142	1,5741
1143	1,6244
1144	1,6576
1145	1,6749
1146	1,6651
1147	1,6593
1148	1,6342
1149	1,5946
1150	1,5776
1151	1,5393
1152	1,5078
1153	1,4795
1154	1,4269
1155	1,3663
1156	1,2826
1157	1,1802
1158	1,0828
1159	0,94824
1160	0,80673
1161	0,66551
1162	0,55103
1163	0,49082
1164	0,43271
1165	1,3299
1166	1,1803
1167	1,4115
1168	1,509
1169	1,6592
1170	1,7866
1171	1,9007
1172	1,9793
1173	2,0405
1174	2,0745
1175	2,0845
1176	2,0842
1177	2,0742
1178	2,0452
1179	2,0223
1180	1,9904
1181	1,9581
1182	1,9183
1183	1,863
1184	1,7886
1185	1,6791
1186	1,5683
1187	1,4128
1188	1,2461
1189	1,0734
1190	0,92641
1191	0,75221
1192	0,61105
1193	0,55444
1194	2,2079
1195	6,2629
1196	9,6284
1197	11,479
1198	11,803
1199	13,236
1200	13,642
1201	12,808
1202	11,484
1203	10,847
1204	12,238
1205	12,125
1206	7,8984
1207	5,2649
1208	5,4133
1209	6,5111
1210	10,027
1211	9,826
1212	10,509
1213	11,368
1214	11,892
1215	13,027
1216	11,41
1217	10,355
1218	9,2666
1219	8,1195
1220	7,0953
1221	5,5007
1222	1,7338
1223	17,44
1224	17,149
1225	15,871
1226	15,587
1227	15,918
1228	16,69
1229	17,532
1230	18,372
1231	18,583
1232	18,152
1233	17,587
1234	17,291
1235	17,304
1236	17,269
1237	16,859
1238	16,447
1239	15,993
1240	16,02
1241	16,096
1242	15,177
1243	13,244
1244	10,85
1245	8,5143
1246	6,8126
1247	5,7023
1248	5,334
1249	5,6563
1250	6,7713
1251	6,9828
1252	17,717
1253	17,107
1254	15,889
1255	15,429
1256	15,565
1257	16,476
1258	19,024
1259	24,462
1260	33,089
1261	41,388
1262	39,442
1263	29,606
1264	17,982
1265	14,993
1266	20,327
1267	24,999
1268	22,031
1269	30,709
1270	32,093
1271	20,212
1272	14,185
1273	11,791
1274	11,251
1275	10,97
1276	10,723
1277	10,501
1278	10,438
1279	10,618
1280	10,756
1281	14,788
1282	14,325
1283	13,858
1284	13,638
1285	13,641
1286	14,081
1287	14,946
1288	16,728
1289	20,001
1290	24,612
1291	25,652
1292	21,089
1293	15,593
1294	10,597
1295	5,6909
1296	4,2415
1297	9,4629
1298	26,235
1299	38,323
1300	34,66
1301	27,979
1302	23,576
1303	21,251
1304	20,004
1305	19,204
1306	18,893
1307	18,808
1308	19,473
1309	20,032
1310	0,51646
1311	0,54069
1312	0,6403
1313	0,75313
1314	0,87958
1315	1,0103
1316	1,1365
1317	1,2502
1318	1,3303
1319	1,3877
1320	1,4362
1321	1,471
1322	1,5016
1323	1,5245
1324	1,5428
1325	1,5635
1326	1,5764
1327	1,5762
1328	1,5926
1329	1,5951
1330	1,5977
1331	1,5798
1332	1,5438
1333	1,4998
1334	1,419
1335	1,2753
1336	1,2223
1337	1,0978
1338	1,1554
1339	1,0436
1340	1,2547
1341	1,316
1342	1,4347
1343	1,5576
1344	1,6839
1345	1,7612
1346	1,8275
1347	1,8373
1348	1,8446
1349	1,853
1350	1,8371
1351	1,8288
1352	1,8328
1353	1,8068
1354	1,7963
1355	1,775
1356	1,7373
1357	1,7047
1358	1,6689
1359	1,6047
1360	1,4945
1361	1,3847
1362	1,2421
1363	1,0658
1364	0,89158
1365	0,76413
1366	0,63627
1367	0,67419
1368	35,477
1369	15,58
1370	43,899
1371	16,814
1372	14,482
1373	23,812
1374	21,454
1375	19,103
1376	17,062
1377	21,115
1378	17,843
1379	19,763
1380	22,597
1381	26,076
1382	18,314
1383	19,084
1384	26,63
1385	18,749
1386	21,091
1387	17,592
1388	22,302
1389	15,505
1390	18,059
1391	17,352
1392	19,485
1393	24,064
1394	23,18
1395	21,045
1396	15,631
1397	15,367
1398	15,685
1399	20,948
1400	18,207
1401	24,224
1402	18,588
1403	16,028
1404	13,476
1405	16,554
1406	21,747
1407	18,77
1408	18,62
1409	14,308
1410	17,443
1411	16,795
1412	18,376
1413	24,292
1414	15,065
1415	24,311
1416	16,942
1417	17,871
1418	29,056
1419	22,469
1420	19,733
1421	15,13
1422	21,933
1423	19,694
1424	22,214
1425	24,685
1426	22,683
1427	21,196
1428	16,462
1429	18,072
1430	19,179
1431	16,86
1432	23,48
1433	17,243
1434	20,544
1435	13,123
1436	22,362
1437	26,073
1438	15,821
1439	22,079
1440	18,049
1441	16,75
1442	14,679
1443	19,019
1444	27,563
1445	13,056
1446	17,48
1447	17,047
1448	34,742
1449	16,584
1450	17,111
1451	18,805
1452	20,166
1453	20,46
1454	22,123
1455	42,902
1456	20,832
1457	16,93
1458	22,112
1459	34,37
1460	12,963
1461	19,678
1462	13,628
1463	12,156
1464	16,676
1465	20,781
1466	12,325
1467	24,184
1468	20,548
1469	14,967
1470	26,173
1471	20,389
1472	25,706
1473	24,127
1474	19,863
1475	20,726
1476	14,58
1477	15,199
1478	18,276
1479	38,44
1480	24,026
1481	13,699
1482	22,366
1483	19,199
1484	14,203
1485	14,308
1486	15,921
1487	22,969
1488	16,88
1489	7,0757
1490	17,362
1491	17,383
1492	15,781
1493	17,174
1494	30,555
1495	19,974
1496	17,992
1497	18,94
1498	11,505
1499	43,847
1500	16,595
1501	17,894
1502	9,584
1503	18,621
1504	22,557
1505	16,784
1506	24,528
1507	20,264
1508	17,581
1509	23,858
1510	18,293
1511	16,372
1512	17,303
1513	16,008
1514	15,536
1515	31,57
1516	18,53
1517	20,354
1518	16,117
1519	18,866
1520	20,67
1521	28,437
1522	17,244
1523	20,428
1524	24,963
1525	19,79
1526	16,562
1527	21,257
1528	24,138
1529	19,417
1530	16,149
1531	17,023
1532	22,103
1533	27,336
1534	20,402
1535	18,955
1536	14,451
1537	23,395
1538	19,189
1539	8,7424
1540	23,35
1541	22,345
1542	21,664
1543	18,197
1544	15,897
1545	20,349
1546	17,089
1547	15,186
1548	17,739
1549	18,213
1550	16,692
1551	17,416
1552	16,712
1553	10,668
1554	34,529
1555	38,037
1556	33,47
1557	21,221
1558	46,36
1559	26,856
1560	23,372
1561	20,751
1562	23,265
1563	18,192
1564	26,206
1565	21,329
1566	19,178
1567	17,094
1568	18,041
1569	19,981
1570	26,787
1571	19,08
1572	26,364
1573	16,372
1574	18,193
1575	26,371
1576	13,599
1577	28,848
1578	20,942
1579	18,705
1580	24,22
1581	29,612
1582	14,199
1583	24,837
1584	28,365
1585	24,691
1586	16,257
1587	24,1
1588	16,509
1589	20,669
1590	19,324
1591	15,463
1592	22,106
1593	23,91
1594	16,676
1595	17,019
1596	17,252
1597	17,708
1598	15,171
1599	12,164
1600	20,303
1601	17,607
1602	18,607
1603	20,278
1604	21,721
1605	25,297
1606	16,11
1607	27,253
1608	22,66
1609	14,037
1610	25,467
1611	27,532
1612	16,601
1613	25,259
1614	26,964
1615	28,288
1616	17,137
1617	20,657
1618	16,05
1619	16,891
1620	18,757
1621	12,525
1622	21,18
1623	17,218
1624	21,908
1625	19,699
1626	34,161
1627	20,536
1628	18,098
1629	34,513
1630	30,455
1631	22,428
1632	25,018
1633	12,936
1634	21,299
1635	18,387
1636	23,03
1637	22,845
1638	28,001
1639	16,44
1640	20,826
1641	16,234
1642	18,637
1643	21,358
1644	20,688
1645	17,658
1646	33,363
1647	18,29
1648	13,532
1649	11,781
1650	16,408
1651	26,514
1652	11,549
1653	23,17
1654	15,408
1655	17,402
1656	28,749
1657	17,761
1658	22,577
1659	22,862
1660	15,778
1661	14,649
1662	18,908
1663	19,038
1664	25,361
1665	24,268
1666	21,558
1667	16,29
1668	14,77
1669	12,965
1670	14,873
1671	22,454
1672	23,303
1673	18,149
1674	15,895
1675	15,106
1676	14,293
1677	16,897
1678	25,71
1679	20,281
1680	16,692
1681	37,978
1682	18,313
1683	19,804
1684	18,832
1685	11,121
1686	27,119
1687	19,512
1688	18,835
1689	11,251
1690	26,714
1691	16,373
1692	18,515
1693	21,615
1694	20,617
1695	10,727
1696	26,446
1697	16,946
1698	10,857
1699	21,024
1700	16,43
1701	13,425
1702	32,197
1703	30,318
1704	18,866
1705	26,617
1706	22,235
1707	18,186
1708	25,131
1709	17,92
1710	14,514
1711	22,349
1712	14,296
1713	15,702
1714	27,968
1715	18,258
1716	23,218
1717	26,995
1718	14,945
1719	27,84
1720	24,744
1721	27,847
1722	20,442
1723	18,405
1724	19,841
1725	15,766
1726	27,234
1727	14,35
1728	16,43
1729	23,335
1730	17,723
1731	37,188
1732	23,24
1733	20,252
1734	10,178
1735	16,662
1736	16,042
1737	13,936
1738	22,246
1739	15,773
1740	24,247
1741	23,76
1742	18,452
1743	12,429
1744	9,1573
1745	21,772
1746	16,623
1747	25,622
1748	25,274
1749	11,424
1750	26,521
1751	23,945
1752	13,276
1753	12,185
1754	21,221
1755	16,629
1756	30,068
1757	23,793
1758	23,234
1759	20,417
1760	12,701
1761	11,332
1762	19,642
1763	19,102
1764	21,887
1765	13,457
1766	36,174
1767	23,095
1768	20,838
1769	16,018
1770	15,963
1771	16,94
1772	20,941
1773	29,655
1774	13,965
1775	9,1215
1776	8,8074
1777	34,507
1778	14,934
1779	39,312
1780	6,7568
1781	11,533
1782	15,526
1783	18,807
1784	16,47
1785	23,167
1786	12,505
1787	11,816
1788	12,037
1789	20,066
1790	33,353
1791	22,648
1792	32,819
1793	16,69
1794	19,813
1795	6,9034
1796	8,6412
1797	5,9278
1798	47,614
1799	31,792
1800	37,552
1801	37,056
1802	17,201
1803	15,521
1804	21,497
1805	29,271
1806	23,865
1807	31,754
1808	43,264
1809	26,092
1810	29,33
1811	15,512
1812	14,813
1813	12,949
1814	10,209
1815	19,97
1816	43,107
1817	22,408
1818	17,143
1819	24,404
1820	13,172
1821	16,176
1822	7,161
1823	14,944
1824	50,056
1825	25,081
1826	7,8033
1827	12,139
1828	46,056
1829	13,56
1830	18,92
1831	35,305
1832	1,4436
1833	1,3605
1834	1,297
1835	1,2377
1836	1,2287
1837	1,1518
1838	0,60422
1839	0,5387
1840	0,69313
1841	0,72994
1842	0,61967
1843	0,69407
1844	0,85253
1845	1,1006
1846	1,3948
1847	1,6022
1848	1,9847
1849	2,5013
1850	2,8376
1851	3,3191
1852	3,9364
1853	4,3312
1854	4,7411
1855	4,9923
1856	5,5195
1857	5,5107
1858	5,5526
1859	5,6759
1860	6,1561
1861	5,6985
1862	5,2978
1863	4,7337
1864	4,5217
1865	4,0164
1866	3,4113
1867	2,9538
1868	1,8648
1869	1,4999
1870	1,7214
1871	1,5857
1872	1,499
1873	1,4002
1874	1,5488
1875	1,5637
1876	1,6728
1877	1,7364
1878	1,782
1879	1,81
1880	1,8206
1881	1,8237
1882	1,8168
1883	1,8107
1884	1,7961
1885	1,7726
1886	1,7451
1887	1,713
1888	1,6739
1889	1,6214
1890	1,5592
1891	1,4717
1892	1,3624
1893	1,2259
1894	1,0943
1895	0,93631
1896	0,80816
1897	0,7175
1898	0,60083
1899	1,3988
1900	1,4068
1901	1,2757
1902	1,204
1903	1,3083
1904	0,65127
1905	0,68806
1906	0,64448
1907	0,79177
1908	1,0495
1909	1,1236
1910	1,5161
1911	1,6923
1912	1,8943
1913	2,1057
1914	2,3134
1915	2,4734
1916	2,613
1917	2,694
1918	2,7526
1919	2,8516
1920	2,8977
1921	2,9364
1922	2,9506
1923	2,9679
1924	2,926
1925	2,8433
1926	2,8097
1927	2,6346
1928	2,4632
1929	2,3444
1930	2,257
1931	1,9575
1932	1,9062
1933	1,3015
1934	1,4146
1935	1,5692
1936	1,6557
1937	1,7528
1938	1,7965
1939	1,8382
1940	1,8614
1941	1,872
1942	1,8732
1943	1,8688
1944	1,8537
1945	1,835
1946	1,8084
1947	1,7746
1948	1,7345
1949	1,688
1950	1,6256
1951	1,5443
1952	1,4413
1953	1,3072
1954	1,2138
1955	0,99324
1956	0,99368
1957	0,8659
1958	1,6297
1959	1,4527
1960	1,3125
1961	1,2805
1962	0,77982
1963	0,84843
1964	1,124
1965	1,3245
1966	1,5343
1967	1,5856
1968	1,8688
1969	1,9423
1970	2,0471
1971	2,126
1972	2,2004
1973	2,2694
1974	2,3137
1975	2,3369
1976	2,339
1977	2,3759
1978	2,3686
1979	2,3444
1980	2,2725
1981	2,2781
1982	2,2698
1983	1,8216
1984	1,9123
1985	2,0485
1986	1,7021
1987	1,6855
1988	1,4139
1989	1,4636
1990	1,5971
1991	1,7343
1992	1,8538
1993	1,8773
1994	1,9218
1995	1,9287
1996	1,9389
1997	1,941
1998	1,9296
1999	1,9112
[truncated: 380,635 more rows]
